# Supplementary material for: Mechanisms of Mechanical Stress-Induced Vascular Remodeling via the Lactate-PKM2 Axis and Implications for Microgravity Adaptation
Source: Int J Mol Sci. 2026 Apr 5;27(7):3298. doi: 10.3390/ijms27073298 (PMC13073293; doi:10.3390/ijms27073298)
Supplement: Supplementary file 1 [file ijms-27-03298-s001.zip]

Archive with 2 entries (2 files):
- Supplementary Table S1. Differentially_expressed_statistics.xlsx
- Supplementary Table S2. PKM2 targeting siRNAs sequence.docx
