# Supplementary material for: Mechanisms of Mechanical Stress-Induced Vascular Remodeling via the Lactate-PKM2 Axis and Implications for Microgravity Adaptation
Source: Int J Mol Sci. 2026 Apr 5;27(7):3298. doi: 10.3390/ijms27073298 (PMC13073293; doi:10.3390/ijms27073298)
Supplement: Supplementary file 1 [file ijms-27-03298-s001.zip › Supplementary Table S1. Differentially_expressed_statistics.xlsx]

## Sheet: Diff_distribution
Compared sample name	Up-regulated	Down-regulated
S/N	792	590

## Sheet: SvsN
Protein accession	Protein description	Gene name	S/N Ratio	S/N P value	Regulated Type	Coverage [%]	Peptides	Razor + unique peptides	Unique peptides	Intensity N_1	Intensity N_2	Intensity N_3	Intensity S_1	Intensity S_2	Intensity S_3	N_1	N_2	N_3	S_1	S_2	S_3	Subcellular localization	KEGG KO No.	KEGG Gene	KEGG pathway	Biological Process	Cellular Component	Molecular Function	Pfam ID	Domain description	KOG category	KOG NO.	KOG description	WikiPathways	externalDetailsURL	Is_TF	Reactome pathway	Reactome link	HallMark	msigdbURL	CUT&Tag Level
A0AV96	RNA-binding protein 47 OS=Homo sapiens OX=9606 GN=RBM47 PE=1 SV=2	RBM47	0.629494	0.0138814	Down	15.01	7	7	6	7173.1	7305.16	6653	4893.3	4191.07	4217.64	1.24991	1.27292	1.15929	0.852658	0.730294	0.734924	nucleus	K25083			GO:0002244 hematopoietic progenitor cell differentiation; GO:0002376 immune system process; GO:0002520 immune system development; GO:0006139 nucleobase-containing compound metabolic process; GO:0007275 multicellular organism development; GO:0008152 metabolic process; GO:0009451 RNA modification; GO:0009987 cellular process; GO:0016070 RNA metabolic process; GO:0016553 base conversion or substitut…	GO:0005622 intracellular anatomical structure; GO:0005634 nucleus; GO:0005654 nucleoplasm; GO:0005737 cytoplasm; GO:0030895 apolipoprotein B mRNA editing enzyme complex; GO:0031974 membrane-enclosed lumen; GO:0031981 nuclear lumen; GO:0032991 protein-containing complex; GO:0043226 organelle; GO:0043227 membrane-bounded organelle; GO:0043229 intracellular organelle; GO:0043231 intracellular membra…	GO:0003676 nucleic acid binding; GO:0003723 RNA binding; GO:0003727 single-stranded RNA binding; GO:0005488 binding; GO:0097159 organic cyclic compound binding; GO:1901363 heterocyclic compound binding;	PF00076	PF00076 RNA recognition motif	A	KOG0117	Heterogeneous nuclear ribonucleoprotein R (RRM superfamily)	WP3945 TYROBP causal network in microglia	https://www.wikipathways.org/instance/WP3945
A6ND36	Protein FAM83G OS=Homo sapiens OX=9606 GN=FAM83G PE=1 SV=2	FAM83G	1.64755	0.0316813	Up	11.66	7	7	7	5810.23	7976.42	6997.69	11805.3	11476.3	10961.6	0.633526	0.869719	0.763002	1.28721	1.25133	1.19521	nucleus	K23930			GO:0006355 regulation of DNA-templated transcription; GO:0006357 regulation of transcription by RNA polymerase II; GO:0007154 cell communication; GO:0007165 signal transduction; GO:0007166 cell surface receptor signaling pathway; GO:0007167 enzyme-linked receptor protein signaling pathway; GO:0007178 cell surface receptor protein serine/threonine kinase signaling pathway; GO:0009719 response to e…	GO:0005622 intracellular anatomical structure; GO:0005634 nucleus; GO:0005737 cytoplasm; GO:0005829 cytosol; GO:0043226 organelle; GO:0043227 membrane-bounded organelle; GO:0043229 intracellular organelle; GO:0043231 intracellular membrane-bounded organelle;
A6NDB9	Paralemmin-3 OS=Homo sapiens OX=9606 GN=PALM3 PE=1 SV=2	PALM3	0.592431	0.0333392	Down	12.78	7	7	7	3490.06	4617.03	3881.15	2222.72	2639.53	2239.95	1.0969	1.4511	1.21982	0.698586	0.829587	0.704002	nucleus				GO:0001959 regulation of cytokine-mediated signaling pathway; GO:0001960 negative regulation of cytokine-mediated signaling pathway; GO:0002237 response to molecule of bacterial origin; GO:0007154 cell communication; GO:0007165 signal transduction; GO:0007166 cell surface receptor signaling pathway; GO:0008063 Toll signaling pathway; GO:0009605 response to external stimulus; GO:0009607 response t…
O00115	Deoxyribonuclease-2-alpha OS=Homo sapiens OX=9606 GN=DNASE2 PE=1 SV=2	DNASE2	0.486289	0.0144554	Down	13.06	4	4	4	14735.2	16924.7	12922.6	6575.72	7383.4	7720.86	1.33426	1.53251	1.17013	0.595425	0.668559	0.699116	extracellular	K01158	DNASE2; deoxyribonuclease II [EC:3.1.22.1]	hsa04142 Lysosome; hsa04623 Cytosolic DNA-sensing pathway	GO:0002262 myeloid cell homeostasis; GO:0002376 immune system process; GO:0002520 immune system development; GO:0006139 nucleobase-containing compound metabolic process; GO:0006259 DNA metabolic process; GO:0006308 DNA catabolic process; GO:0006309 apoptotic DNA fragmentation; GO:0006915 apoptotic process; GO:0006921 cellular component disassembly involved in execution phase of apoptosis; GO:0007…	GO:0000323 lytic vacuole; GO:0005622 intracellular anatomical structure; GO:0005737 cytoplasm; GO:0005764 lysosome; GO:0005773 vacuole; GO:0043226 organelle; GO:0043227 membrane-bounded organelle; GO:0043229 intracellular organelle; GO:0043231 intracellular membrane-bounded organelle;	GO:0003676 nucleic acid binding; GO:0003677 DNA binding; GO:0003824 catalytic activity; GO:0004518 nuclease activity; GO:0004519 endonuclease activity; GO:0004520 DNA endonuclease activity; GO:0004531 deoxyribonuclease II activity; GO:0004536 DNA nuclease activity; GO:0005488 binding; GO:0016787 hydrolase activity; GO:0016788 hydrolase activity, acting on ester bonds; GO:0016889 DNA endonuclease …			L	KOG3825	Deoxyribonuclease II				R-HSA-199991 Membrane Trafficking;R-HSA-199992 trans-Golgi Network Vesicle Budding;R-HSA-432720 Lysosome Vesicle Biogenesis;R-HSA-5653656 Vesicle-mediated transport	https://reactome.org/PathwayBrowser/#/R-HSA-199991;https://reactome.org/PathwayBrowser/#/R-HSA-199992;https://reactome.org/PathwayBrowser/#/R-HSA-432720;https://reactome.org/PathwayBrowser/#/R-HSA-5653656
O00124	UBX domain-containing protein 8 OS=Homo sapiens OX=9606 GN=UBXN8 PE=1 SV=2	UBXN8	1.47508	0.0152326	Up	11.48	3	3	3	4251.49	4299.17	4300.38	6970.74	6007.51	5978.09	0.801982	0.810976	0.811204	1.31493	1.13323	1.12768	extracellular	K24351	UBXN8; UBX domain-containing protein 8	hsa04141 Protein processing in endoplasmic reticulum	GO:0006508 proteolysis; GO:0006511 ubiquitin-dependent protein catabolic process; GO:0006950 response to stress; GO:0007338 single fertilization; GO:0008152 metabolic process; GO:0009056 catabolic process; GO:0009057 macromolecule catabolic process; GO:0009566 fertilization; GO:0009987 cellular process; GO:0010498 proteasomal protein catabolic process; GO:0019538 protein metabolic process; GO:001…	GO:0005622 intracellular anatomical structure; GO:0005634 nucleus; GO:0005654 nucleoplasm; GO:0005730 nucleolus; GO:0005737 cytoplasm; GO:0005783 endoplasmic reticulum; GO:0005789 endoplasmic reticulum membrane; GO:0012505 endomembrane system; GO:0016020 membrane; GO:0031974 membrane-enclosed lumen; GO:0031981 nuclear lumen; GO:0031984 organelle subcompartment; GO:0042175 nuclear outer membrane-e…		PF00789	PF00789 UBX domain	T	KOG1363	Predicted regulator of the ubiquitin pathway (contains UAS and UBX domains)
O00214	Galectin-8 OS=Homo sapiens OX=9606 GN=LGALS8 PE=1 SV=4	LGALS8	1.56823	0.0304608	Up	21.77	6	6	6	10759.1	11466.6	8948.93	15263	16286.3	17339.7	0.806291	0.859312	0.670636	1.14382	1.2205	1.29944	cytoplasm	K06832			GO:0001667 ameboidal-type cell migration; GO:0001775 cell activation; GO:0001944 vasculature development; GO:0001945 lymph vessel development; GO:0002252 immune effector process; GO:0002263 cell activation involved in immune response; GO:0002285 lymphocyte activation involved in immune response; GO:0002312 B cell activation involved in immune response; GO:0002313 mature B cell differentiation inv…	GO:0005576 extracellular region; GO:0005615 extracellular space; GO:0005622 intracellular anatomical structure; GO:0005737 cytoplasm; GO:0005829 cytosol;	GO:0005102 signaling receptor binding; GO:0005178 integrin binding; GO:0005488 binding; GO:0005515 protein binding; GO:0016936 galactoside binding; GO:0030246 carbohydrate binding; GO:0044877 protein-containing complex binding; GO:0050839 cell adhesion molecule binding; GO:0097367 carbohydrate derivative binding;	PF00337	PF00337 Galactoside-binding lectin	W	KOG3587	Galectin, galactose-binding lectin
O00220	Tumor necrosis factor receptor superfamily member 10A OS=Homo sapiens OX=9606 GN=TNFRSF10A PE=1 SV=3	TNFRSF10A	4.51506	0.00927495	Up	8.12	3	3	3	1383.24	934.012	1163.22	4895.01	6337.24	4482.3	0.432375	0.291954	0.363601	1.53009	1.9809	1.40108	plasma membrane	K04722	TNFRSF10A_B; tumor necrosis factor receptor superfamily member 10A/B	hsa04115 p53 signaling pathway; hsa04650 Natural killer cell mediated cytotoxicity; hsa05164 Influenza A; hsa05132 Salmonella infection; hsa05130 Pathogenic Escherichia coli infection; hsa04060 Cytokine-cytokine receptor interaction; hsa04210 Apoptosis; hsa04061 Viral protein interaction with cytokine and cytokine receptor; hsa05417 Lipid and atherosclerosis; hsa04217 Necroptosis	GO:0001932 regulation of protein phosphorylation; GO:0001934 positive regulation of protein phosphorylation; GO:0002237 response to molecule of bacterial origin; GO:0002376 immune system process; GO:0006915 apoptotic process; GO:0006919 activation of cysteine-type endopeptidase activity involved in apoptotic process; GO:0006950 response to stress; GO:0006952 defense response; GO:0006954 inflammat…	GO:0005886 plasma membrane; GO:0009986 cell surface; GO:0016020 membrane; GO:0071944 cell periphery;	GO:0002020 protease binding; GO:0004888 transmembrane signaling receptor activity; GO:0005031 tumor necrosis factor receptor activity; GO:0005035 death receptor activity; GO:0005488 binding; GO:0005515 protein binding; GO:0008134 transcription factor binding; GO:0019899 enzyme binding; GO:0038023 signaling receptor activity; GO:0045569 TRAIL binding; GO:0060089 molecular transducer activity;	PF00020; PF00531	PF00020 TNFR/NGFR cysteine-rich region; PF00531 Death domain				WP1772 Apoptosis modulation and signaling;WP5322 CKAP4 signaling pathway map	https://www.wikipathways.org/instance/WP1772;https://www.wikipathways.org/instance/WP5322		R-HSA-109581 Apoptosis;R-HSA-109582 Hemostasis;R-HSA-140534 Caspase activation via Death Receptors in the presence of ligand;R-HSA-162582 Signal Transduction;R-HSA-202733 Cell surface interactions at the vascular wall;R-HSA-212436 Generic Transcription Pathway;R-HSA-3371378 Regulation by c-FLIP;R-HSA-3700989 Transcriptional Regulation by TP53;R-HSA-5213460 RIPK1-mediated regulated necrosis;R-HSA-…	https://reactome.org/PathwayBrowser/#/R-HSA-109581;https://reactome.org/PathwayBrowser/#/R-HSA-109582;https://reactome.org/PathwayBrowser/#/R-HSA-140534;https://reactome.org/PathwayBrowser/#/R-HSA-162582;https://reactome.org/PathwayBrowser/#/R-HSA-202733;https://reactome.org/PathwayBrowser/#/R-HSA-212436;https://reactome.org/PathwayBrowser/#/R-HSA-3371378;https://reactome.org/PathwayBrowser/#/R-H…
O00241	Signal-regulatory protein beta-1 OS=Homo sapiens OX=9606 GN=SIRPB1 PE=1 SV=5	SIRPB1	1.59558	0.0152326	Up	10.55	3	2	2	5673.51	6015.05	6466.92	10547.3	9459.13	8962.16	0.722371	0.765857	0.823391	1.34292	1.20437	1.14109	extracellular				GO:0001775 cell activation; GO:0002244 hematopoietic progenitor cell differentiation; GO:0002252 immune effector process; GO:0002263 cell activation involved in immune response; GO:0002274 myeloid leukocyte activation; GO:0002275 myeloid cell activation involved in immune response; GO:0002283 neutrophil activation involved in immune response; GO:0002366 leukocyte activation involved in immune res…	GO:0005622 intracellular anatomical structure; GO:0005737 cytoplasm; GO:0005886 plasma membrane; GO:0012505 endomembrane system; GO:0012506 vesicle membrane; GO:0016020 membrane; GO:0030141 secretory granule; GO:0030659 cytoplasmic vesicle membrane; GO:0030667 secretory granule membrane; GO:0031090 organelle membrane; GO:0031410 cytoplasmic vesicle; GO:0031982 vesicle; GO:0043226 organelle; GO:00…		PF07686; PF07654	PF07686 Immunoglobulin V-set domain; PF07654 Immunoglobulin C1-set domain							R-HSA-1500931 Cell-Cell communication;R-HSA-168249 Innate Immune System;R-HSA-168256 Immune System;R-HSA-2172127 DAP12 interactions;R-HSA-391160 Signal regulatory protein family interactions;R-HSA-6798695 Neutrophil degranulation	https://reactome.org/PathwayBrowser/#/R-HSA-1500931;https://reactome.org/PathwayBrowser/#/R-HSA-168249;https://reactome.org/PathwayBrowser/#/R-HSA-168256;https://reactome.org/PathwayBrowser/#/R-HSA-2172127;https://reactome.org/PathwayBrowser/#/R-HSA-391160;https://reactome.org/PathwayBrowser/#/R-HSA-6798695
O00287	Regulatory factor X-associated protein OS=Homo sapiens OX=9606 GN=RFXAP PE=1 SV=1	RFXAP	0.6355	0.0290067	Down	13.24	3	3	3	1759.64	1645.27	1999.07	1277.5	1094.93	1061.8	1.19457	1.11693	1.35711	0.867257	0.743316	0.720825	nucleus	K08063	RFXAP; regulatory factor X-associated protein	hsa05152 Tuberculosis; hsa04612 Antigen processing and presentation; hsa05340 Primary immunodeficiency	GO:0006355 regulation of DNA-templated transcription; GO:0009889 regulation of biosynthetic process; GO:0009891 positive regulation of biosynthetic process; GO:0009893 positive regulation of metabolic process; GO:0010468 regulation of gene expression; GO:0010556 regulation of macromolecule biosynthetic process; GO:0010557 positive regulation of macromolecule biosynthetic process; GO:0010604 posit…	GO:0005622 intracellular anatomical structure; GO:0005634 nucleus; GO:0005654 nucleoplasm; GO:0016604 nuclear body; GO:0016607 nuclear speck; GO:0031974 membrane-enclosed lumen; GO:0031981 nuclear lumen; GO:0043226 organelle; GO:0043227 membrane-bounded organelle; GO:0043229 intracellular organelle; GO:0043231 intracellular membrane-bounded organelle; GO:0043233 organelle lumen; GO:0070013 intrac…	GO:0003676 nucleic acid binding; GO:0003677 DNA binding; GO:0003700 DNA-binding transcription factor activity; GO:0003712 transcription coregulator activity; GO:0003713 transcription coactivator activity; GO:0005488 binding; GO:0097159 organic cyclic compound binding; GO:0140110 transcription regulator activity; GO:1901363 heterocyclic compound binding;	PF15289	PF15289 Regulatory factor X-associated C-terminal binding domain						Transcription factor					B
O00291	Huntingtin-interacting protein 1 OS=Homo sapiens OX=9606 GN=HIP1 PE=1 SV=5	HIP1	0.701606	0.00438024	Down	18.13	15	15	15	54825.1	53405.1	51215	36372.3	37460.3	38035.1	1.21244	1.18104	1.1326	0.804362	0.828423	0.841134	nucleus	K04559	HIP1; huntingtin interacting protein 1	hsa05016 Huntington disease; hsa05022 Pathways of neurodegeneration - multiple diseases	GO:0006810 transport; GO:0006839 mitochondrial transport; GO:0006886 intracellular protein transport; GO:0006897 endocytosis; GO:0006898 receptor-mediated endocytosis; GO:0006915 apoptotic process; GO:0006919 activation of cysteine-type endopeptidase activity involved in apoptotic process; GO:0006996 organelle organization; GO:0007005 mitochondrion organization; GO:0007006 mitochondrial membrane …	GO:0001726 ruffle; GO:0005622 intracellular anatomical structure; GO:0005634 nucleus; GO:0005737 cytoplasm; GO:0005794 Golgi apparatus; GO:0005829 cytosol; GO:0005856 cytoskeleton; GO:0005886 plasma membrane; GO:0009898 cytoplasmic side of plasma membrane; GO:0012505 endomembrane system; GO:0012506 vesicle membrane; GO:0014069 postsynaptic density; GO:0016020 membrane; GO:0019897 extrinsic compon…	GO:0003779 actin binding; GO:0005102 signaling receptor binding; GO:0005154 epidermal growth factor receptor binding; GO:0005198 structural molecule activity; GO:0005200 structural constituent of cytoskeleton; GO:0005488 binding; GO:0005515 protein binding; GO:0005543 phospholipid binding; GO:0005546 phosphatidylinositol-4,5-bisphosphate binding; GO:0005547 phosphatidylinositol-3,4,5-trisphosphat…			Z	KOG0980	Actin-binding protein SLA2/Huntingtin-interacting protein Hip1	WP5180 DYRK1A involvement regarding cell proliferation in brain development;WP5380 5q35 copy number variation	https://www.wikipathways.org/instance/WP5180;https://www.wikipathways.org/instance/WP5380		R-HSA-1643685 Disease;R-HSA-199991 Membrane Trafficking;R-HSA-5653656 Vesicle-mediated transport;R-HSA-5663202 Diseases of signal transduction by growth factor receptors and second messengers;R-HSA-8856828 Clathrin-mediated endocytosis;R-HSA-9700206 Signaling by ALK in cancer;R-HSA-9700645 ALK mutants bind TKIs;R-HSA-9725370 Signaling by ALK fusions and activated point mutants	https://reactome.org/PathwayBrowser/#/R-HSA-1643685;https://reactome.org/PathwayBrowser/#/R-HSA-199991;https://reactome.org/PathwayBrowser/#/R-HSA-5653656;https://reactome.org/PathwayBrowser/#/R-HSA-5663202;https://reactome.org/PathwayBrowser/#/R-HSA-8856828;https://reactome.org/PathwayBrowser/#/R-HSA-9700206;https://reactome.org/PathwayBrowser/#/R-HSA-9700645;https://reactome.org/PathwayBrowser/…
O00308	NEDD4-like E3 ubiquitin-protein ligase WWP2 OS=Homo sapiens OX=9606 GN=WWP2 PE=1 SV=2	WWP2	1.4415	0.020253	Up	16.32	13	12	12	12778.9	11490.4	11088	15904.6	17942.3	17120.6	0.888197	0.79864	0.770671	1.10545	1.24708	1.18997	mitochondria	K05630	WWP2; NEDD4-like E3 ubiquitin-protein ligase WWP2 [EC:2.3.2.26]	hsa04120 Ubiquitin mediated proteolysis	GO:0000122 negative regulation of transcription by RNA polymerase II; GO:0000209 protein polyubiquitination; GO:0006139 nucleobase-containing compound metabolic process; GO:0006351 DNA-templated transcription; GO:0006355 regulation of DNA-templated transcription; GO:0006357 regulation of transcription by RNA polymerase II; GO:0006366 transcription by RNA polymerase II; GO:0006508 proteolysis; GO:…	GO:0000151 ubiquitin ligase complex; GO:0005622 intracellular anatomical structure; GO:0005634 nucleus; GO:0005737 cytoplasm; GO:0005829 cytosol; GO:0032991 protein-containing complex; GO:0043226 organelle; GO:0043227 membrane-bounded organelle; GO:0043229 intracellular organelle; GO:0043231 intracellular membrane-bounded organelle; GO:1902494 catalytic complex; GO:1990234 transferase complex;	GO:0003824 catalytic activity; GO:0004842 ubiquitin-protein transferase activity; GO:0005488 binding; GO:0005515 protein binding; GO:0008134 transcription factor binding; GO:0016740 transferase activity; GO:0019787 ubiquitin-like protein transferase activity; GO:0061630 ubiquitin protein ligase activity; GO:0061659 ubiquitin-like protein ligase activity; GO:0140096 catalytic activity, acting on a…	PF00397; PF00632	PF00397 WW domain; PF00632 HECT-domain (ubiquitin-transferase)	O	KOG0940	Ubiquitin protein ligase RSP5/NEDD4				R-HSA-1257604 PIP3 activates AKT signaling;R-HSA-157118 Signaling by NOTCH;R-HSA-162582 Signal Transduction;R-HSA-194315 Signaling by Rho GTPases;R-HSA-6807070 PTEN Regulation;R-HSA-8948751 Regulation of PTEN stability and activity;R-HSA-9006925 Intracellular signaling by second messengers;R-HSA-9012852 Signaling by NOTCH3;R-HSA-9012999 RHO GTPase cycle;R-HSA-9013406 RHOQ GTPase cycle;R-HSA-90134…	https://reactome.org/PathwayBrowser/#/R-HSA-1257604;https://reactome.org/PathwayBrowser/#/R-HSA-157118;https://reactome.org/PathwayBrowser/#/R-HSA-162582;https://reactome.org/PathwayBrowser/#/R-HSA-194315;https://reactome.org/PathwayBrowser/#/R-HSA-6807070;https://reactome.org/PathwayBrowser/#/R-HSA-8948751;https://reactome.org/PathwayBrowser/#/R-HSA-9006925;https://reactome.org/PathwayBrowser/#/…
O00329	Phosphatidylinositol 4,5-bisphosphate 3-kinase catalytic subunit delta isoform OS=Homo sapiens OX=9606 GN=PIK3CD PE=1 SV=2	PIK3CD	0.701624	0.0416547	Down	10.06	11	11	11	10385.8	10291.6	11656.8	8557.75	7007.9	7120.79	1.13257	1.1223	1.27117	0.933223	0.764211	0.776522	cytoplasm	K00922	PIK3CA_B_D; phosphatidylinositol-4,5-bisphosphate 3-kinase catalytic subunit alpha/beta/delta [EC:2.7.1.153]	hsa04666 Fc gamma R-mediated phagocytosis; hsa05160 Hepatitis C; hsa04014 Ras signaling pathway; hsa04923 Regulation of lipolysis in adipocytes; hsa05224 Breast cancer; hsa01521 EGFR tyrosine kinase inhibitor resistance; hsa04360 Axon guidance; hsa05203 Viral carcinogenesis; hsa04919 Thyroid hormone signaling pathway; hsa04650 Natural killer cell mediated cytotoxicity; hsa05166 Human T-cell leuke…	GO:0000902 cell morphogenesis; GO:0001558 regulation of cell growth; GO:0001667 ameboidal-type cell migration; GO:0001700 embryonic development via the syncytial blastoderm; GO:0001775 cell activation; GO:0001776 leukocyte homeostasis; GO:0001779 natural killer cell differentiation; GO:0001782 B cell homeostasis; GO:0001816 cytokine production; GO:0001932 regulation of protein phosphorylation; GO…	GO:0005622 intracellular anatomical structure; GO:0005634 nucleus; GO:0005730 nucleolus; GO:0005737 cytoplasm; GO:0005829 cytosol; GO:0005886 plasma membrane; GO:0005929 cilium; GO:0005942 phosphatidylinositol 3-kinase complex; GO:0005943 phosphatidylinositol 3-kinase complex, class IA; GO:0016020 membrane; GO:0019898 extrinsic component of membrane; GO:0030496 midbody; GO:0031974 membrane-enclos…	GO:0003824 catalytic activity; GO:0005488 binding; GO:0005515 protein binding; GO:0016301 kinase activity; GO:0016303 1-phosphatidylinositol-3-kinase activity; GO:0016740 transferase activity; GO:0016772 transferase activity, transferring phosphorus-containing groups; GO:0016773 phosphotransferase activity, alcohol group as acceptor; GO:0017124 SH3 domain binding; GO:0019904 protein domain specif…	PF00794; PF00792	PF00794 PI3-kinase family, ras-binding domain; PF00792 Phosphoinositide 3-kinase C2	T	KOG0904	Phosphatidylinositol 3-kinase catalytic subunit (p110)	WP1403 AMP activated protein kinase signaling;WP1544 MicroRNAs in cardiomyocyte hypertrophy;WP2059 Alzheimer 39 s disease and miRNA effects;WP2261 Glioblastoma signaling pathways;WP2533 Glycerophospholipid biosynthetic pathway;WP2643 Nanoparticle mediated activation of receptor signaling;WP286 IL 3 signaling pathway;WP306 Focal adhesion;WP3287 Overview of nanoparticle effects;WP3915 Angiopoietin …			R-HSA-1257604 PIP3 activates AKT signaling;R-HSA-1266738 Developmental Biology;R-HSA-1280215 Cytokine Signaling in Immune system;R-HSA-1280218 Adaptive Immune System;R-HSA-1430728 Metabolism;R-HSA-1483255 PI Metabolism;R-HSA-1483257 Phospholipid metabolism;R-HSA-162582 Signal Transduction;R-HSA-1643685 Disease;R-HSA-1660499 Synthesis of PIPs at the plasma membrane;R-HSA-168256 Immune System;R-HSA…	https://reactome.org/PathwayBrowser/#/R-HSA-1257604;https://reactome.org/PathwayBrowser/#/R-HSA-1266738;https://reactome.org/PathwayBrowser/#/R-HSA-1280215;https://reactome.org/PathwayBrowser/#/R-HSA-1280218;https://reactome.org/PathwayBrowser/#/R-HSA-1430728;https://reactome.org/PathwayBrowser/#/R-HSA-1483255;https://reactome.org/PathwayBrowser/#/R-HSA-1483257;https://reactome.org/PathwayBrowser…	UV RESPONSE DN	https://www.gsea-msigdb.org/gsea/msigdb/human/geneset/HALLMARK_UV_RESPONSE_DN
O00391	Sulfhydryl oxidase 1 OS=Homo sapiens OX=9606 GN=QSOX1 PE=1 SV=3	QSOX1	2.30727	0.00285403	Up	26.91	19	19	19	28473.9	30955.1	32642.5	72870.7	70022.8	69540.5	0.561052	0.609942	0.64319	1.43585	1.37973	1.37023	Golgi apparatus	K10758			GO:0001775 cell activation; GO:0002252 immune effector process; GO:0002263 cell activation involved in immune response; GO:0002274 myeloid leukocyte activation; GO:0002275 myeloid cell activation involved in immune response; GO:0002283 neutrophil activation involved in immune response; GO:0002366 leukocyte activation involved in immune response; GO:0002376 immune system process; GO:0002443 leukoc…	GO:0000139 Golgi membrane; GO:0005576 extracellular region; GO:0005615 extracellular space; GO:0005622 intracellular anatomical structure; GO:0005634 nucleus; GO:0005654 nucleoplasm; GO:0005737 cytoplasm; GO:0005783 endoplasmic reticulum; GO:0005788 endoplasmic reticulum lumen; GO:0005794 Golgi apparatus; GO:0012505 endomembrane system; GO:0016020 membrane; GO:0030141 secretory granule; GO:003109…	GO:0003756 protein disulfide isomerase activity; GO:0003824 catalytic activity; GO:0016491 oxidoreductase activity; GO:0016667 oxidoreductase activity, acting on a sulfur group of donors; GO:0016670 oxidoreductase activity, acting on a sulfur group of donors, oxygen as acceptor; GO:0016853 isomerase activity; GO:0016860 intramolecular oxidoreductase activity; GO:0016864 intramolecular oxidoreduct…	PF00085; PF18108; PF18371	PF00085 Thioredoxin; PF18108 QSOX Trx-like domain; PF18371 Flavin adenine dinucleotide (FAD)-dependent sulfhydryl oxidase	D	KOG1731	FAD-dependent sulfhydryl oxidase/quiescin and related proteins				R-HSA-109582 Hemostasis;R-HSA-114608 Platelet degranulation ;R-HSA-168249 Innate Immune System;R-HSA-168256 Immune System;R-HSA-381426 Regulation of Insulin-like Growth Factor (IGF) transport and uptake by Insulin-like Growth Factor Binding Proteins (IGFBPs);R-HSA-392499 Metabolism of proteins;R-HSA-597592 Post-translational protein modification;R-HSA-6798695 Neutrophil degranulation;R-HSA-76002 …	https://reactome.org/PathwayBrowser/#/R-HSA-109582;https://reactome.org/PathwayBrowser/#/R-HSA-114608;https://reactome.org/PathwayBrowser/#/R-HSA-168249;https://reactome.org/PathwayBrowser/#/R-HSA-168256;https://reactome.org/PathwayBrowser/#/R-HSA-381426;https://reactome.org/PathwayBrowser/#/R-HSA-392499;https://reactome.org/PathwayBrowser/#/R-HSA-597592;https://reactome.org/PathwayBrowser/#/R-HS…	EPITHELIAL MESENCHYMAL TRANSITION;GLYCOLYSIS	https://www.gsea-msigdb.org/gsea/msigdb/human/geneset/HALLMARK_EPITHELIAL_MESENCHYMAL_TRANSITION;https://www.gsea-msigdb.org/gsea/msigdb/human/geneset/HALLMARK_GLYCOLYSIS
O00411	DNA-directed RNA polymerase, mitochondrial OS=Homo sapiens OX=9606 GN=POLRMT PE=1 SV=2	POLRMT	1.46075	0.0344701	Up	19.19	17	17	17	5149.57	6601.25	5521.62	8321.41	8368.67	8540.58	0.726945	0.931873	0.779466	1.1747	1.18137	1.20564	nucleus	K10908			GO:0000959 mitochondrial RNA metabolic process; GO:0006139 nucleobase-containing compound metabolic process; GO:0006351 DNA-templated transcription; GO:0006352 DNA-templated transcription initiation; GO:0006390 mitochondrial transcription; GO:0006391 transcription initiation at mitochondrial promoter; GO:0006996 organelle organization; GO:0007005 mitochondrion organization; GO:0008152 metabolic p…	GO:0000428 DNA-directed RNA polymerase complex; GO:0005622 intracellular anatomical structure; GO:0005737 cytoplasm; GO:0005739 mitochondrion; GO:0005759 mitochondrial matrix; GO:0009295 nucleoid; GO:0030880 RNA polymerase complex; GO:0031974 membrane-enclosed lumen; GO:0032991 protein-containing complex; GO:0034245 mitochondrial DNA-directed RNA polymerase complex; GO:0042645 mitochondrial nucle…	GO:0003676 nucleic acid binding; GO:0003677 DNA binding; GO:0003824 catalytic activity; GO:0003899 DNA-directed 5'-3' RNA polymerase activity; GO:0005488 binding; GO:0016740 transferase activity; GO:0016772 transferase activity, transferring phosphorus-containing groups; GO:0016779 nucleotidyltransferase activity; GO:0034062 5'-3' RNA polymerase activity; GO:0043565 sequence-specific DNA binding;…	PF14700	PF14700 DNA-directed RNA polymerase N-terminal	KL	KOG1038	Mitochondrial/chloroplast DNA-directed RNA polymerase RPO41, provides primers for DNA replication-initiation	WP391 Mitochondrial gene expression;WP5366 NF1 copy number variation syndrome	https://www.wikipathways.org/instance/WP391;https://www.wikipathways.org/instance/WP5366		R-HSA-1592230 Mitochondrial biogenesis;R-HSA-163282 Mitochondrial transcription initiation;R-HSA-1852241 Organelle biogenesis and maintenance;R-HSA-2151201 Transcriptional activation of mitochondrial biogenesis;R-HSA-74160 Gene expression (Transcription);R-HSA-75944 Transcription from mitochondrial promoters	https://reactome.org/PathwayBrowser/#/R-HSA-1592230;https://reactome.org/PathwayBrowser/#/R-HSA-163282;https://reactome.org/PathwayBrowser/#/R-HSA-1852241;https://reactome.org/PathwayBrowser/#/R-HSA-2151201;https://reactome.org/PathwayBrowser/#/R-HSA-74160;https://reactome.org/PathwayBrowser/#/R-HSA-75944
O00418	Eukaryotic elongation factor 2 kinase OS=Homo sapiens OX=9606 GN=EEF2K PE=1 SV=2	EEF2K	0.467002	0.00510218	Down	22.34	15	15	15	21998.2	19747.4	22769.9	10738.3	9442.58	9947.96	1.39458	1.25189	1.4435	0.680757	0.598615	0.630653	cytoplasm,nucleus	K08292	EEF2K; elongation factor 2 kinase [EC:2.7.11.20]	hsa04921 Oxytocin signaling pathway; hsa04152 AMPK signaling pathway	GO:0001932 regulation of protein phosphorylation; GO:0002931 response to ischemia; GO:0006412 translation; GO:0006414 translational elongation; GO:0006468 protein phosphorylation; GO:0006518 peptide metabolic process; GO:0006793 phosphorus metabolic process; GO:0006796 phosphate-containing compound metabolic process; GO:0006950 response to stress; GO:0007275 multicellular organism development; GO…	GO:0005622 intracellular anatomical structure; GO:0005737 cytoplasm; GO:0005829 cytosol; GO:0014069 postsynaptic density; GO:0030425 dendrite; GO:0032279 asymmetric synapse; GO:0036477 somatodendritic compartment; GO:0042995 cell projection; GO:0043005 neuron projection; GO:0043197 dendritic spine; GO:0043226 organelle; GO:0044309 neuron spine; GO:0045202 synapse; GO:0097447 dendritic tree; GO:00…	GO:0003676 nucleic acid binding; GO:0003723 RNA binding; GO:0003824 catalytic activity; GO:0004672 protein kinase activity; GO:0004674 protein serine/threonine kinase activity; GO:0004683 calcium/calmodulin-dependent protein kinase activity; GO:0004686 elongation factor-2 kinase activity; GO:0005488 binding; GO:0005515 protein binding; GO:0005516 calmodulin binding; GO:0008135 translation factor …						WP107 Translation factors;WP1403 AMP activated protein kinase signaling;WP3676 BDNF TrkB signaling	https://www.wikipathways.org/instance/WP107;https://www.wikipathways.org/instance/WP1403;https://www.wikipathways.org/instance/WP3676		R-HSA-162582 Signal Transduction;R-HSA-165159 MTOR signalling;R-HSA-166208 mTORC1-mediated signalling	https://reactome.org/PathwayBrowser/#/R-HSA-162582;https://reactome.org/PathwayBrowser/#/R-HSA-165159;https://reactome.org/PathwayBrowser/#/R-HSA-166208
O00462	Beta-mannosidase OS=Homo sapiens OX=9606 GN=MANBA PE=1 SV=3	MANBA	0.643431	0.0314486	Down	8.87	7	7	7	8636.15	9003.98	9869.25	5198.1	5825.23	6677.07	1.14614	1.19496	1.30979	0.689864	0.773093	0.886145	extracellular	K01192	E3.2.1.25; beta-mannosidase [EC:3.2.1.25]	hsa04142 Lysosome; hsa00511 Other glycan degradation	GO:0001775 cell activation; GO:0002252 immune effector process; GO:0002263 cell activation involved in immune response; GO:0002274 myeloid leukocyte activation; GO:0002275 myeloid cell activation involved in immune response; GO:0002283 neutrophil activation involved in immune response; GO:0002366 leukocyte activation involved in immune response; GO:0002376 immune system process; GO:0002443 leukoc…	GO:0000323 lytic vacuole; GO:0005576 extracellular region; GO:0005615 extracellular space; GO:0005622 intracellular anatomical structure; GO:0005737 cytoplasm; GO:0005764 lysosome; GO:0005765 lysosomal membrane; GO:0005766 primary lysosome; GO:0005773 vacuole; GO:0005774 vacuolar membrane; GO:0005775 vacuolar lumen; GO:0005886 plasma membrane; GO:0012505 endomembrane system; GO:0012506 vesicle me…	GO:0003824 catalytic activity; GO:0004553 hydrolase activity, hydrolyzing O-glycosyl compounds; GO:0004567 beta-mannosidase activity; GO:0005488 binding; GO:0005537 D-mannose binding; GO:0015923 mannosidase activity; GO:0016787 hydrolase activity; GO:0016798 hydrolase activity, acting on glycosyl bonds; GO:0030246 carbohydrate binding; GO:0036094 small molecule binding; GO:0048029 monosaccharide …	PF22666; PF02836; PF17786; PF17753	PF22666 Glycosyl hydrolase 2 galactose-binding domain-like; PF02836 Glycosyl hydrolases family 2, TIM barrel domain; PF17786 Mannosidase Ig/CBM-like domain; PF17753 Ig-fold domain	G	KOG2230	Predicted beta-mannosidase				R-HSA-1430728 Metabolism;R-HSA-168249 Innate Immune System;R-HSA-168256 Immune System;R-HSA-6798695 Neutrophil degranulation;R-HSA-71387 Metabolism of carbohydrates;R-HSA-8853383 Lysosomal oligosaccharide catabolism	https://reactome.org/PathwayBrowser/#/R-HSA-1430728;https://reactome.org/PathwayBrowser/#/R-HSA-168249;https://reactome.org/PathwayBrowser/#/R-HSA-168256;https://reactome.org/PathwayBrowser/#/R-HSA-6798695;https://reactome.org/PathwayBrowser/#/R-HSA-71387;https://reactome.org/PathwayBrowser/#/R-HSA-8853383
O00463	TNF receptor-associated factor 5 OS=Homo sapiens OX=9606 GN=TRAF5 PE=1 SV=2	TRAF5	0.587143	0.0421967	Down	7.72	4	3	3	3736.94	3157.98	3010.31	2314.15	1785.51	1716.13	1.42622	1.20526	1.1489	0.883206	0.681448	0.654969	nucleus	K09849	TRAF5; TNF receptor-associated factor 5	hsa05170 Human immunodeficiency virus 1 infection; hsa04668 TNF signaling pathway; hsa05203 Viral carcinogenesis; hsa05200 Pathways in cancer; hsa05169 Epstein-Barr virus infection; hsa05222 Small cell lung cancer; hsa05163 Human cytomegalovirus infection; hsa05131 Shigellosis; hsa05168 Herpes simplex virus 1 infection; hsa04621 NOD-like receptor signaling pathway; hsa04657 IL-17 signaling pathwa…	GO:0006355 regulation of DNA-templated transcription; GO:0007154 cell communication; GO:0007165 signal transduction; GO:0008284 positive regulation of cell population proliferation; GO:0009889 regulation of biosynthetic process; GO:0009966 regulation of signal transduction; GO:0009967 positive regulation of signal transduction; GO:0009987 cellular process; GO:0010468 regulation of gene expression…	GO:0005622 intracellular anatomical structure; GO:0005737 cytoplasm; GO:0005813 centrosome; GO:0005815 microtubule organizing center; GO:0005829 cytosol; GO:0005856 cytoskeleton; GO:0005886 plasma membrane; GO:0009898 cytoplasmic side of plasma membrane; GO:0015630 microtubule cytoskeleton; GO:0016020 membrane; GO:0032991 protein-containing complex; GO:0035631 CD40 receptor complex; GO:0043226 or…	GO:0005488 binding; GO:0005515 protein binding; GO:0019899 enzyme binding; GO:0031625 ubiquitin protein ligase binding; GO:0031996 thioesterase binding; GO:0042802 identical protein binding; GO:0044389 ubiquitin-like protein ligase binding;	PF21363; PF21355	PF21363 TNF receptor-associated factor 2/3/5, RING domain; PF21355 TRAF/meprin, MATH domain	T	KOG0297	TNF receptor-associated factor	WP2018 RANKL RANK signaling pathway;WP2036 TNF related weak inducer of apoptosis TWEAK signaling pathway;WP3611 Photodynamic therapy induced AP 1 survival signaling;WP4658 Small cell lung cancer;WP5039 SARS CoV 2 innate immunity evasion and cell specific immune response;WP5083 Neuroinflammation and glutamatergic signaling;WP5345 1p36 copy number variation syndrome;WP5406 13q12 12 copy number vari…	https://www.wikipathways.org/instance/WP2018;https://www.wikipathways.org/instance/WP2036;https://www.wikipathways.org/instance/WP3611;https://www.wikipathways.org/instance/WP4658;https://www.wikipathways.org/instance/WP5039;https://www.wikipathways.org/instance/WP5083;https://www.wikipathways.org/instance/WP5345;https://www.wikipathways.org/instance/WP5406
O00468	Agrin OS=Homo sapiens OX=9606 GN=AGRN PE=1 SV=6	AGRN	1.56831	0.0163872	Up	14.02	24	24	24	11935.1	12242.5	13193.6	18419.8	21654	18535.9	0.746092	0.765309	0.824764	1.15147	1.35364	1.15872	extracellular	K06254	AGRN; agrin	hsa04512 ECM-receptor interaction	GO:0001523 retinoid metabolic process; GO:0001932 regulation of protein phosphorylation; GO:0001934 positive regulation of protein phosphorylation; GO:0001941 postsynaptic membrane organization; GO:0002028 regulation of sodium ion transport; GO:0006022 aminoglycan metabolic process; GO:0006023 aminoglycan biosynthetic process; GO:0006024 glycosaminoglycan biosynthetic process; GO:0006026 aminogly…	GO:0000323 lytic vacuole; GO:0005576 extracellular region; GO:0005604 basement membrane; GO:0005615 extracellular space; GO:0005622 intracellular anatomical structure; GO:0005737 cytoplasm; GO:0005764 lysosome; GO:0005773 vacuole; GO:0005775 vacuolar lumen; GO:0005794 Golgi apparatus; GO:0005796 Golgi lumen; GO:0005829 cytosol; GO:0005886 plasma membrane; GO:0009986 cell surface; GO:0012505 endom…	GO:0002162 dystroglycan binding; GO:0004857 enzyme inhibitor activity; GO:0005198 structural molecule activity; GO:0005200 structural constituent of cytoskeleton; GO:0005488 binding; GO:0005509 calcium ion binding; GO:0005515 protein binding; GO:0005539 glycosaminoglycan binding; GO:0008047 enzyme activator activity; GO:0008201 heparin binding; GO:0019207 kinase regulator activity; GO:0019209 kin…	PF03146; PF07648; PF00050; PF00053; PF00008; PF00054	PF03146 Agrin NtA domain; PF07648 Kazal-type serine protease inhibitor domain; PF00050 Kazal-type serine protease inhibitor domain; PF00053 Laminin EGF domain; PF00008 EGF-like domain; PF00054 Laminin G domain	O	KOG3509	Basement membrane-specific heparan sulfate proteoglycan (HSPG) core protein	WP2572 Primary focal segmental glomerulosclerosis FSGS;WP4148 Splicing factor NOVA regulated synaptic proteins;WP5345 1p36 copy number variation syndrome	https://www.wikipathways.org/instance/WP2572;https://www.wikipathways.org/instance/WP4148;https://www.wikipathways.org/instance/WP5345		R-HSA-1266738 Developmental Biology;R-HSA-1430728 Metabolism;R-HSA-1474244 Extracellular matrix organization;R-HSA-1630316 Glycosaminoglycan metabolism;R-HSA-1638091 Heparan sulfate/heparin (HS-GAG) metabolism;R-HSA-1643685 Disease;R-HSA-1793185 Chondroitin sulfate/dermatan sulfate metabolism;R-HSA-196854 Metabolism of vitamins and cofactors;R-HSA-1971475 A tetrasaccharide linker sequence is requ…	https://reactome.org/PathwayBrowser/#/R-HSA-1266738;https://reactome.org/PathwayBrowser/#/R-HSA-1430728;https://reactome.org/PathwayBrowser/#/R-HSA-1474244;https://reactome.org/PathwayBrowser/#/R-HSA-1630316;https://reactome.org/PathwayBrowser/#/R-HSA-1638091;https://reactome.org/PathwayBrowser/#/R-HSA-1643685;https://reactome.org/PathwayBrowser/#/R-HSA-1793185;https://reactome.org/PathwayBrowser…	MYOGENESIS;GLYCOLYSIS	https://www.gsea-msigdb.org/gsea/msigdb/human/geneset/HALLMARK_MYOGENESIS;https://www.gsea-msigdb.org/gsea/msigdb/human/geneset/HALLMARK_GLYCOLYSIS
O00469	Procollagen-lysine,2-oxoglutarate 5-dioxygenase 2 OS=Homo sapiens OX=9606 GN=PLOD2 PE=1 SV=2	PLOD2	0.754297	0.0219836	Down	30.26	20	20	20	103649	96713.7	100027	73357.9	81513.2	71711.8	1.18013	1.10116	1.13889	0.835238	0.928092	0.816496	extracellular	K13645	PLOD2; procollagen-lysine,2-oxoglutarate 5-dioxygenase 2 [EC:1.14.11.4]	hsa00310 Lysine degradation; hsa01100 Metabolic pathways	GO:0001666 response to hypoxia; GO:0003006 developmental process involved in reproduction; GO:0006011 UDP-glucose metabolic process; GO:0006082 organic acid metabolic process; GO:0006139 nucleobase-containing compound metabolic process; GO:0006486 protein glycosylation; GO:0006493 protein O-linked glycosylation; GO:0006520 amino acid metabolic process; GO:0006575 cellular modified amino acid meta…	GO:0005576 extracellular region; GO:0005615 extracellular space; GO:0005622 intracellular anatomical structure; GO:0005737 cytoplasm; GO:0005783 endoplasmic reticulum; GO:0005789 endoplasmic reticulum membrane; GO:0005791 rough endoplasmic reticulum; GO:0005794 Golgi apparatus; GO:0012505 endomembrane system; GO:0016020 membrane; GO:0030867 rough endoplasmic reticulum membrane; GO:0031090 organel…	GO:0003824 catalytic activity; GO:0003980 UDP-glucose:glycoprotein glucosyltransferase activity; GO:0005488 binding; GO:0005515 protein binding; GO:0008194 UDP-glycosyltransferase activity; GO:0008378 galactosyltransferase activity; GO:0008475 procollagen-lysine 5-dioxygenase activity; GO:0016491 oxidoreductase activity; GO:0016705 oxidoreductase activity, acting on paired donors, with incorporat…	PF03171	PF03171 2OG-Fe(II) oxygenase superfamily	O	KOG1971	Lysyl hydroxylase	WP4018 Clear cell renal cell carcinoma pathways;WP4786 Type I collagen synthesis in the context of osteogenesis imperfecta	https://www.wikipathways.org/instance/WP4018;https://www.wikipathways.org/instance/WP4786		R-HSA-1474244 Extracellular matrix organization;R-HSA-1474290 Collagen formation;R-HSA-1650814 Collagen biosynthesis and modifying enzymes	https://reactome.org/PathwayBrowser/#/R-HSA-1474244;https://reactome.org/PathwayBrowser/#/R-HSA-1474290;https://reactome.org/PathwayBrowser/#/R-HSA-1650814	MTORC1 SIGNALING;EPITHELIAL MESENCHYMAL TRANSITION;GLYCOLYSIS	https://www.gsea-msigdb.org/gsea/msigdb/human/geneset/HALLMARK_MTORC1_SIGNALING;https://www.gsea-msigdb.org/gsea/msigdb/human/geneset/HALLMARK_EPITHELIAL_MESENCHYMAL_TRANSITION;https://www.gsea-msigdb.org/gsea/msigdb/human/geneset/HALLMARK_GLYCOLYSIS
O00470	Homeobox protein Meis1 OS=Homo sapiens OX=9606 GN=MEIS1 PE=1 SV=1	MEIS1	0.589094	0.0215994	Down	10.51	4	4	3	11245.1	12749.4	14487.1	7956.03	7663.89	7049.37	1.10335	1.25094	1.42144	0.780629	0.751965	0.69167	nucleus	K15613	MEIS1; homeobox protein Meis1	hsa04550 Signaling pathways regulating pluripotency of stem cells; hsa05202 Transcriptional misregulation in cancer	GO:0001654 eye development; GO:0001655 urogenital system development; GO:0001742 oenocyte differentiation; GO:0001745 compound eye morphogenesis; GO:0001751 compound eye photoreceptor cell differentiation; GO:0001752 compound eye photoreceptor fate commitment; GO:0001754 eye photoreceptor cell differentiation; GO:0002009 morphogenesis of an epithelium; GO:0002165 instar larval or pupal developmen…	GO:0005622 intracellular anatomical structure; GO:0005634 nucleus; GO:0005667 transcription regulator complex; GO:0005737 cytoplasm; GO:0032991 protein-containing complex; GO:0043226 organelle; GO:0043227 membrane-bounded organelle; GO:0043229 intracellular organelle; GO:0043231 intracellular membrane-bounded organelle; GO:0090575 RNA polymerase II transcription regulator complex;	GO:0000976 transcription cis-regulatory region binding; GO:0000981 DNA-binding transcription factor activity, RNA polymerase II-specific; GO:0001067 transcription regulatory region nucleic acid binding; GO:0001221 transcription coregulator binding; GO:0001223 transcription coactivator binding; GO:0003676 nucleic acid binding; GO:0003677 DNA binding; GO:0003690 double-stranded DNA binding; GO:0003…			K	KOG0773	Transcription factor MEIS1 and related HOX domain proteins	WP2857 Mesodermal commitment pathway;WP5052 Nephrogenesis	https://www.wikipathways.org/instance/WP2857;https://www.wikipathways.org/instance/WP5052	Transcription factor	R-HSA-1266738 Developmental Biology;R-HSA-5617472 Activation of anterior HOX genes in hindbrain development during early embryogenesis;R-HSA-5619507 Activation of HOX genes during differentiation	https://reactome.org/PathwayBrowser/#/R-HSA-1266738;https://reactome.org/PathwayBrowser/#/R-HSA-5617472;https://reactome.org/PathwayBrowser/#/R-HSA-5619507	G2M CHECKPOINT	https://www.gsea-msigdb.org/gsea/msigdb/human/geneset/HALLMARK_G2M_CHECKPOINT	A
O00478	Butyrophilin subfamily 3 member A3 OS=Homo sapiens OX=9606 GN=BTN3A3 PE=1 SV=1	BTN3A3	0.748163	0.0229058	Down	11.99	6	5	5	7448.3	7138.23	8163.88	5565.42	5944.68	5510.92	1.12367	1.07689	1.23162	0.839611	0.896827	0.831389	plasma membrane	K06712			GO:0001775 cell activation; GO:0001816 cytokine production; GO:0001817 regulation of cytokine production; GO:0001818 negative regulation of cytokine production; GO:0002250 adaptive immune response; GO:0002252 immune effector process; GO:0002253 activation of immune response; GO:0002376 immune system process; GO:0002429 immune response-activating cell surface receptor signaling pathway; GO:0002443…	GO:0005576 extracellular region; GO:0005886 plasma membrane; GO:0016020 membrane; GO:0071944 cell periphery;	GO:0038023 signaling receptor activity; GO:0060089 molecular transducer activity;	PF07686; PF22705	PF07686 Immunoglobulin V-set domain; PF22705 Butyrophilin subfamily 3 member A2-like, Ig-C domain						Transcription factor	R-HSA-1280218 Adaptive Immune System;R-HSA-168256 Immune System;R-HSA-8851680 Butyrophilin (BTN) family interactions	https://reactome.org/PathwayBrowser/#/R-HSA-1280218;https://reactome.org/PathwayBrowser/#/R-HSA-168256;https://reactome.org/PathwayBrowser/#/R-HSA-8851680			B
O00541	Pescadillo homolog OS=Homo sapiens OX=9606 GN=PES1 PE=1 SV=1	PES1	1.30884	0.0193627	Up	27.72	18	18	18	77602.4	75568.7	74941.9	105783	100050	92731.2	0.88406	0.860892	0.853751	1.2051	1.13979	1.05641	cytoplasm,nucleus	K14843			GO:0000460 maturation of 5.8S rRNA; GO:0000463 maturation of LSU-rRNA from tricistronic rRNA transcript (SSU-rRNA, 5.8S rRNA, LSU-rRNA); GO:0000466 maturation of 5.8S rRNA from tricistronic rRNA transcript (SSU-rRNA, 5.8S rRNA, LSU-rRNA); GO:0000470 maturation of LSU-rRNA; GO:0006139 nucleobase-containing compound metabolic process; GO:0006364 rRNA processing; GO:0006396 RNA processing; GO:000699…	GO:0000793 condensed chromosome; GO:0005622 intracellular anatomical structure; GO:0005634 nucleus; GO:0005654 nucleoplasm; GO:0005694 chromosome; GO:0005730 nucleolus; GO:0005737 cytoplasm; GO:0005829 cytosol; GO:0030684 preribosome; GO:0030686 90S preribosome; GO:0030687 preribosome, large subunit precursor; GO:0031974 membrane-enclosed lumen; GO:0031981 nuclear lumen; GO:0032991 protein-contai…	GO:0003676 nucleic acid binding; GO:0003723 RNA binding; GO:0005488 binding; GO:0097159 organic cyclic compound binding; GO:1901363 heterocyclic compound binding;			A	KOG2481	Protein required for normal rRNA processing				R-HSA-6791226 Major pathway of rRNA processing in the nucleolus and cytosol;R-HSA-72312 rRNA processing;R-HSA-8868773 rRNA processing in the nucleus and cytosol;R-HSA-8953854 Metabolism of RNA	https://reactome.org/PathwayBrowser/#/R-HSA-6791226;https://reactome.org/PathwayBrowser/#/R-HSA-72312;https://reactome.org/PathwayBrowser/#/R-HSA-8868773;https://reactome.org/PathwayBrowser/#/R-HSA-8953854	MYC TARGETS V2	https://www.gsea-msigdb.org/gsea/msigdb/human/geneset/HALLMARK_MYC_TARGETS_V2
O00560	Syntenin-1 OS=Homo sapiens OX=9606 GN=SDCBP PE=1 SV=1	SDCBP	2.7034	0.00125665	Up	13.42	3	3	3	34351.3	35900.2	37247.2	97562.7	97576	95473.4	0.517715	0.541058	0.561359	1.47039	1.47059	1.4389	cytoskeleton	K17254			GO:0001558 regulation of cell growth; GO:0001775 cell activation; GO:0001932 regulation of protein phosphorylation; GO:0001934 positive regulation of protein phosphorylation; GO:0002090 regulation of receptor internalization; GO:0002091 negative regulation of receptor internalization; GO:0002252 immune effector process; GO:0002263 cell activation involved in immune response; GO:0002274 myeloid le…	GO:0000323 lytic vacuole; GO:0005576 extracellular region; GO:0005615 extracellular space; GO:0005622 intracellular anatomical structure; GO:0005634 nucleus; GO:0005635 nuclear envelope; GO:0005654 nucleoplasm; GO:0005737 cytoplasm; GO:0005764 lysosome; GO:0005766 primary lysosome; GO:0005773 vacuole; GO:0005775 vacuolar lumen; GO:0005829 cytosol; GO:0005856 cytoskeleton; GO:0005886 plasma membra…	GO:0001664 G protein-coupled receptor binding; GO:0005102 signaling receptor binding; GO:0005109 frizzled binding; GO:0005126 cytokine receptor binding; GO:0005137 interleukin-5 receptor binding; GO:0005488 binding; GO:0005515 protein binding; GO:0005543 phospholipid binding; GO:0005546 phosphatidylinositol-4,5-bisphosphate binding; GO:0008092 cytoskeletal protein binding; GO:0008093 cytoskeletal…	PF00595	PF00595 PDZ domain	K	KOG0849	Transcription factor PRD and related proteins, contain PAX and HOX domains	WP2858 Ectoderm differentiation;WP3888 VEGFA VEGFR2 signaling;WP5348 11p11 2 copy number variation syndrome	https://www.wikipathways.org/instance/WP2858;https://www.wikipathways.org/instance/WP3888;https://www.wikipathways.org/instance/WP5348		R-HSA-1266738 Developmental Biology;R-HSA-168249 Innate Immune System;R-HSA-168256 Immune System;R-HSA-2682334 EPH-Ephrin signaling;R-HSA-373760 L1CAM interactions;R-HSA-3928664 Ephrin signaling;R-HSA-422475 Axon guidance;R-HSA-447043 Neurofascin interactions;R-HSA-5213460 RIPK1-mediated regulated necrosis;R-HSA-5218859 Regulated Necrosis;R-HSA-5357801 Programmed Cell Death;R-HSA-5675482 Regulati…	https://reactome.org/PathwayBrowser/#/R-HSA-1266738;https://reactome.org/PathwayBrowser/#/R-HSA-168249;https://reactome.org/PathwayBrowser/#/R-HSA-168256;https://reactome.org/PathwayBrowser/#/R-HSA-2682334;https://reactome.org/PathwayBrowser/#/R-HSA-373760;https://reactome.org/PathwayBrowser/#/R-HSA-3928664;https://reactome.org/PathwayBrowser/#/R-HSA-422475;https://reactome.org/PathwayBrowser/#/R…	DNA REPAIR;HEME METABOLISM	https://www.gsea-msigdb.org/gsea/msigdb/human/geneset/HALLMARK_DNA_REPAIR;https://www.gsea-msigdb.org/gsea/msigdb/human/geneset/HALLMARK_HEME_METABOLISM
O00592	Podocalyxin OS=Homo sapiens OX=9606 GN=PODXL PE=1 SV=2	PODXL	2.26454	0.00246853	Up	10.04	5	5	5	17700.5	17046.4	18479.3	40793.5	41560.6	38178.7	0.611209	0.588622	0.638101	1.40862	1.43511	1.31833	endoplasmic reticulum	K06817	PODXL; podocalyxin-like	hsa05132 Salmonella infection	GO:0001655 urogenital system development; GO:0001822 kidney development; GO:0002009 morphogenesis of an epithelium; GO:0002064 epithelial cell development; GO:0002376 immune system process; GO:0003008 system process; GO:0003014 renal system process; GO:0003094 glomerular filtration; GO:0007162 negative regulation of cell adhesion; GO:0007275 multicellular organism development; GO:0009653 anatomic…	GO:0001726 ruffle; GO:0005576 extracellular region; GO:0005615 extracellular space; GO:0005622 intracellular anatomical structure; GO:0005634 nucleus; GO:0005730 nucleolus; GO:0005737 cytoplasm; GO:0005815 microtubule organizing center; GO:0005856 cytoskeleton; GO:0005886 plasma membrane; GO:0005902 microvillus; GO:0005911 cell-cell junction; GO:0015630 microtubule cytoskeleton; GO:0016020 membra…							WP2572 Primary focal segmental glomerulosclerosis FSGS;WP2858 Ectoderm differentiation;WP3646 Hepatitis C and hepatocellular carcinoma;WP4758 Nephrotic syndrome;WP5087 Pleural mesothelioma	https://www.wikipathways.org/instance/WP2572;https://www.wikipathways.org/instance/WP2858;https://www.wikipathways.org/instance/WP3646;https://www.wikipathways.org/instance/WP4758;https://www.wikipathways.org/instance/WP5087				ESTROGEN RESPONSE EARLY	https://www.gsea-msigdb.org/gsea/msigdb/human/geneset/HALLMARK_ESTROGEN_RESPONSE_EARLY
O00622	CCN family member 1 OS=Homo sapiens OX=9606 GN=CCN1 PE=1 SV=1	CCN1	14.9149	0.0021107	Up	41.47	15	15	15	9793.09	10387.4	9008.91	121287	153844	160227	0.126486	0.134162	0.116357	1.56652	1.98702	2.06946	extracellular	K06829			GO:0001501 skeletal system development; GO:0001503 ossification; GO:0001525 angiogenesis; GO:0001568 blood vessel development; GO:0001649 osteoblast differentiation; GO:0001701 in utero embryonic development; GO:0001890 placenta development; GO:0001892 embryonic placenta development; GO:0001932 regulation of protein phosphorylation; GO:0001934 positive regulation of protein phosphorylation; GO:00…	GO:0005576 extracellular region; GO:0005615 extracellular space; GO:0005622 intracellular anatomical structure; GO:0005737 cytoplasm; GO:0005783 endoplasmic reticulum; GO:0005788 endoplasmic reticulum lumen; GO:0005829 cytosol; GO:0012505 endomembrane system; GO:0031012 extracellular matrix; GO:0031974 membrane-enclosed lumen; GO:0043226 organelle; GO:0043227 membrane-bounded organelle; GO:004322…	GO:0005102 signaling receptor binding; GO:0005178 integrin binding; GO:0005488 binding; GO:0005515 protein binding; GO:0005539 glycosaminoglycan binding; GO:0008201 heparin binding; GO:0043167 ion binding; GO:0043168 anion binding; GO:0044877 protein-containing complex binding; GO:0050839 cell adhesion molecule binding; GO:0050840 extracellular matrix binding; GO:0097367 carbohydrate derivative b…	PF00219; PF00093; PF19035; PF00007	PF00219 Insulin-like growth factor binding protein; PF00093 von Willebrand factor type C domain; PF19035 CCN3 Nov like TSP1 domain; PF00007 Cystine-knot domain				WP3888 VEGFA VEGFR2 signaling;WP516 Hypertrophy model	https://www.wikipathways.org/instance/WP3888;https://www.wikipathways.org/instance/WP516		R-HSA-381426 Regulation of Insulin-like Growth Factor (IGF) transport and uptake by Insulin-like Growth Factor Binding Proteins (IGFBPs);R-HSA-392499 Metabolism of proteins;R-HSA-597592 Post-translational protein modification;R-HSA-8957275 Post-translational protein phosphorylation	https://reactome.org/PathwayBrowser/#/R-HSA-381426;https://reactome.org/PathwayBrowser/#/R-HSA-392499;https://reactome.org/PathwayBrowser/#/R-HSA-597592;https://reactome.org/PathwayBrowser/#/R-HSA-8957275	TNFA SIGNALING VIA NFKB;HYPOXIA;EPITHELIAL MESENCHYMAL TRANSITION;UV RESPONSE DN	https://www.gsea-msigdb.org/gsea/msigdb/human/geneset/HALLMARK_TNFA_SIGNALING_VIA_NFKB;https://www.gsea-msigdb.org/gsea/msigdb/human/geneset/HALLMARK_HYPOXIA;https://www.gsea-msigdb.org/gsea/msigdb/human/geneset/HALLMARK_EPITHELIAL_MESENCHYMAL_TRANSITION;https://www.gsea-msigdb.org/gsea/msigdb/human/geneset/HALLMARK_UV_RESPONSE_DN
O00746	Nucleoside diphosphate kinase, mitochondrial OS=Homo sapiens OX=9606 GN=NME4 PE=1 SV=1	NME4	0.627765	0.0065893	Down	25.67	4	4	4	7891.98	8912.75	8769.21	5451.59	5363.6	5239.24	1.13749	1.28462	1.26393	0.785751	0.773069	0.755145	mitochondria	K00940	ndk; nucleoside-diphosphate kinase [EC:2.7.4.6]	hsa00983 Drug metabolism - other enzymes; hsa00240 Pyrimidine metabolism; hsa01240 Biosynthesis of cofactors; hsa01232 Nucleotide metabolism; hsa00230 Purine metabolism; hsa01100 Metabolic pathways	GO:0006139 nucleobase-containing compound metabolic process; GO:0006753 nucleoside phosphate metabolic process; GO:0006793 phosphorus metabolic process; GO:0006796 phosphate-containing compound metabolic process; GO:0006810 transport; GO:0006869 lipid transport; GO:0008152 metabolic process; GO:0009116 nucleoside metabolic process; GO:0009117 nucleotide metabolic process; GO:0009132 nucleoside di…	GO:0005622 intracellular anatomical structure; GO:0005737 cytoplasm; GO:0005739 mitochondrion; GO:0005740 mitochondrial envelope; GO:0005743 mitochondrial inner membrane; GO:0005758 mitochondrial intermembrane space; GO:0016020 membrane; GO:0019866 organelle inner membrane; GO:0031090 organelle membrane; GO:0031966 mitochondrial membrane; GO:0031967 organelle envelope; GO:0031970 organelle envelo…	GO:0003824 catalytic activity; GO:0004550 nucleoside diphosphate kinase activity; GO:0005488 binding; GO:0005515 protein binding; GO:0005543 phospholipid binding; GO:0008289 lipid binding; GO:0016301 kinase activity; GO:0016740 transferase activity; GO:0016772 transferase activity, transferring phosphorus-containing groups; GO:0016776 phosphotransferase activity, phosphate group as acceptor; GO:0…	PF00334	PF00334 Nucleoside diphosphate kinase	F	KOG0888	Nucleoside diphosphate kinase				R-HSA-1430728 Metabolism;R-HSA-15869 Metabolism of nucleotides;R-HSA-499943 Interconversion of nucleotide di- and triphosphates	https://reactome.org/PathwayBrowser/#/R-HSA-1430728;https://reactome.org/PathwayBrowser/#/R-HSA-15869;https://reactome.org/PathwayBrowser/#/R-HSA-499943	DNA REPAIR	https://www.gsea-msigdb.org/gsea/msigdb/human/geneset/HALLMARK_DNA_REPAIR
O00748	Cocaine esterase OS=Homo sapiens OX=9606 GN=CES2 PE=1 SV=1	CES2	2.80339	0.04945	Up	6.62	3	3	3	1025.45	2247.88	1331.85	4367.4	4905.3	3637.43	0.351276	0.770028	0.456235	1.49609	1.68035	1.24603	plasma membrane	K03927	CES2; carboxylesterase 2 [EC:3.1.1.1 3.1.1.84 3.1.1.56]	hsa00983 Drug metabolism - other enzymes	GO:0000902 cell morphogenesis; GO:0001941 postsynaptic membrane organization; GO:0006066 alcohol metabolic process; GO:0006082 organic acid metabolic process; GO:0006486 protein glycosylation; GO:0006629 lipid metabolic process; GO:0006631 fatty acid metabolic process; GO:0006690 icosanoid metabolic process; GO:0006692 prostanoid metabolic process; GO:0006693 prostaglandin metabolic process; GO:0…	GO:0005576 extracellular region; GO:0005604 basement membrane; GO:0005622 intracellular anatomical structure; GO:0005737 cytoplasm; GO:0005783 endoplasmic reticulum; GO:0005788 endoplasmic reticulum lumen; GO:0005886 plasma membrane; GO:0009986 cell surface; GO:0012505 endomembrane system; GO:0016020 membrane; GO:0031012 extracellular matrix; GO:0031974 membrane-enclosed lumen; GO:0043226 organel…	GO:0003824 catalytic activity; GO:0004771 sterol ester esterase activity; GO:0005102 signaling receptor binding; GO:0005488 binding; GO:0005515 protein binding; GO:0016298 lipase activity; GO:0016787 hydrolase activity; GO:0016788 hydrolase activity, acting on ester bonds; GO:0042043 neurexin family protein binding; GO:0047619 acylcarnitine hydrolase activity; GO:0052689 carboxylic ester hydrolas…	PF00135	PF00135 Carboxylesterase family	R	KOG1516	Carboxylesterase and related proteins	WP136 Phase I biotransformations non P450;WP1601 Fluoropyrimidine activity;WP229 Irinotecan pathway;WP2645 Heroin metabolism;WP2826 Cocaine metabolism;WP2882 Nuclear receptors meta pathway;WP2884 NRF2 pathway	https://www.wikipathways.org/instance/WP136;https://www.wikipathways.org/instance/WP1601;https://www.wikipathways.org/instance/WP229;https://www.wikipathways.org/instance/WP2645;https://www.wikipathways.org/instance/WP2826;https://www.wikipathways.org/instance/WP2882;https://www.wikipathways.org/instance/WP2884		R-HSA-1430728 Metabolism;R-HSA-211859 Biological oxidations;R-HSA-211945 Phase I - Functionalization of compounds;R-HSA-9748784 Drug ADME;R-HSA-9749641 Aspirin ADME	https://reactome.org/PathwayBrowser/#/R-HSA-1430728;https://reactome.org/PathwayBrowser/#/R-HSA-211859;https://reactome.org/PathwayBrowser/#/R-HSA-211945;https://reactome.org/PathwayBrowser/#/R-HSA-9748784;https://reactome.org/PathwayBrowser/#/R-HSA-9749641
O00754	Lysosomal alpha-mannosidase OS=Homo sapiens OX=9606 GN=MAN2B1 PE=1 SV=3	MAN2B1	0.555784	0.0101868	Down	13.75	13	13	13	40034.9	43615.5	44380.7	24949.2	24994	21214.4	1.20594	1.31379	1.33684	0.751525	0.752874	0.639024	extracellular	K12311	MAN2B1; lysosomal alpha-mannosidase [EC:3.2.1.24]	hsa04142 Lysosome; hsa00511 Other glycan degradation	GO:0001775 cell activation; GO:0002252 immune effector process; GO:0002263 cell activation involved in immune response; GO:0002274 myeloid leukocyte activation; GO:0002275 myeloid cell activation involved in immune response; GO:0002283 neutrophil activation involved in immune response; GO:0002366 leukocyte activation involved in immune response; GO:0002376 immune system process; GO:0002443 leukoc…	GO:0000323 lytic vacuole; GO:0005576 extracellular region; GO:0005615 extracellular space; GO:0005622 intracellular anatomical structure; GO:0005737 cytoplasm; GO:0005764 lysosome; GO:0005766 primary lysosome; GO:0005773 vacuole; GO:0005775 vacuolar lumen; GO:0012505 endomembrane system; GO:0030141 secretory granule; GO:0031410 cytoplasmic vesicle; GO:0031974 membrane-enclosed lumen; GO:0031982 v…	GO:0003824 catalytic activity; GO:0004553 hydrolase activity, hydrolyzing O-glycosyl compounds; GO:0004559 alpha-mannosidase activity; GO:0004571 mannosyl-oligosaccharide 1,2-alpha-mannosidase activity; GO:0005488 binding; GO:0005537 D-mannose binding; GO:0015923 mannosidase activity; GO:0015924 mannosyl-oligosaccharide mannosidase activity; GO:0016787 hydrolase activity; GO:0016798 hydrolase act…	PF01074; PF09261; PF21260; PF07748; PF17677	PF01074 Glycosyl hydrolases family 38 N-terminal domain; PF09261 Alpha mannosidase middle domain; PF21260 Lysosomal alpha-mannosidase-like, central domain; PF07748 Glycosyl hydrolases family 38 C-terminal domain; PF17677 Glycosyl hydrolases family 38 C-terminal beta sandwich domain	G	KOG1959	Glycosyl hydrolase, family 38 - alpha-mannosidase				R-HSA-1430728 Metabolism;R-HSA-168249 Innate Immune System;R-HSA-168256 Immune System;R-HSA-6798695 Neutrophil degranulation;R-HSA-71387 Metabolism of carbohydrates;R-HSA-8853383 Lysosomal oligosaccharide catabolism	https://reactome.org/PathwayBrowser/#/R-HSA-1430728;https://reactome.org/PathwayBrowser/#/R-HSA-168249;https://reactome.org/PathwayBrowser/#/R-HSA-168256;https://reactome.org/PathwayBrowser/#/R-HSA-6798695;https://reactome.org/PathwayBrowser/#/R-HSA-71387;https://reactome.org/PathwayBrowser/#/R-HSA-8853383
O14523	Phospholipid transfer protein C2CD2L OS=Homo sapiens OX=9606 GN=C2CD2L PE=1 SV=3	C2CD2L	2.22912	0.0133903	Up	10.34	5	5	5	2648.31	2617.52	2709.98	6501.77	4837.99	6439.28	0.616966	0.609793	0.631333	1.51469	1.12709	1.50013	extracellular	K26240			GO:0002791 regulation of peptide secretion; GO:0002793 positive regulation of peptide secretion; GO:0006810 transport; GO:0006811 monoatomic ion transport; GO:0006820 monoatomic anion transport; GO:0006869 lipid transport; GO:0010646 regulation of cell communication; GO:0010647 positive regulation of cell communication; GO:0010817 regulation of hormone levels; GO:0010876 lipid localization; GO:00…	GO:0005622 intracellular anatomical structure; GO:0005737 cytoplasm; GO:0005783 endoplasmic reticulum; GO:0005938 cell cortex; GO:0012505 endomembrane system; GO:0016020 membrane; GO:0031984 organelle subcompartment; GO:0032541 cortical endoplasmic reticulum; GO:0043226 organelle; GO:0043227 membrane-bounded organelle; GO:0043229 intracellular organelle; GO:0043231 intracellular membrane-bounded …	GO:0005215 transporter activity; GO:0005319 lipid transporter activity; GO:0005488 binding; GO:0005515 protein binding; GO:0005543 phospholipid binding; GO:0005548 phospholipid transporter activity; GO:0008289 lipid binding; GO:0008526 phosphatidylinositol transfer activity; GO:0017046 peptide hormone binding; GO:0033218 amide binding; GO:0035091 phosphatidylinositol binding; GO:0042277 peptide b…	PF18696; PF00168	PF18696 Synaptotagmin-like, mitochondrial and lipid-binding domain; PF00168 C2 domain
O14595	Carboxy-terminal domain RNA polymerase II polypeptide A small phosphatase 2 OS=Homo sapiens OX=9606 GN=CTDSP2 PE=1 SV=2	CTDSP2	1.93253	0.0114649	Up	11.07	3	3	3	5765.69	4859.12	5039.08	10321.8	10875.5	9073.62	0.753114	0.634698	0.658204	1.34823	1.42056	1.1852	cytoplasm	K15731			GO:0001932 regulation of protein phosphorylation; GO:0001933 negative regulation of protein phosphorylation; GO:0006470 protein dephosphorylation; GO:0006793 phosphorus metabolic process; GO:0006796 phosphate-containing compound metabolic process; GO:0006950 response to stress; GO:0006986 response to unfolded protein; GO:0007154 cell communication; GO:0007165 signal transduction; GO:0007346 regul…	GO:0005622 intracellular anatomical structure; GO:0005634 nucleus; GO:0005654 nucleoplasm; GO:0031974 membrane-enclosed lumen; GO:0031981 nuclear lumen; GO:0043226 organelle; GO:0043227 membrane-bounded organelle; GO:0043229 intracellular organelle; GO:0043231 intracellular membrane-bounded organelle; GO:0043233 organelle lumen; GO:0070013 intracellular organelle lumen;	GO:0003824 catalytic activity; GO:0004721 phosphoprotein phosphatase activity; GO:0004722 protein serine/threonine phosphatase activity; GO:0008420 RNA polymerase II CTD heptapeptide repeat phosphatase activity; GO:0016787 hydrolase activity; GO:0016788 hydrolase activity, acting on ester bonds; GO:0016791 phosphatase activity; GO:0042578 phosphoric ester hydrolase activity; GO:0140096 catalytic …			K	KOG1605	TFIIF-interacting CTD phosphatase, including NLI-interacting factor (involved in RNA polymerase II regulation)				R-HSA-2262752 Cellular responses to stress;R-HSA-381038 XBP1(S) activates chaperone genes;R-HSA-381070 IRE1alpha activates chaperones;R-HSA-381119 Unfolded Protein Response (UPR);R-HSA-8953897 Cellular responses to stimuli	https://reactome.org/PathwayBrowser/#/R-HSA-2262752;https://reactome.org/PathwayBrowser/#/R-HSA-381038;https://reactome.org/PathwayBrowser/#/R-HSA-381070;https://reactome.org/PathwayBrowser/#/R-HSA-381119;https://reactome.org/PathwayBrowser/#/R-HSA-8953897
O14656	Torsin-1A OS=Homo sapiens OX=9606 GN=TOR1A PE=1 SV=1	TOR1A	1.32607	0.0171316	Up	25.9	8	8	8	26716.9	28344.9	30399.8	38585.7	36930.4	37812	0.806387	0.855524	0.917547	1.16462	1.11466	1.14127	endoplasmic reticulum	K22990			GO:0000338 protein deneddylation; GO:0001558 regulation of cell growth; GO:0002009 morphogenesis of an epithelium; GO:0002011 morphogenesis of an epithelial sheet; GO:0002164 larval development; GO:0002165 instar larval or pupal development; GO:0002168 instar larval development; GO:0006403 RNA localization; GO:0006405 RNA export from nucleus; GO:0006457 protein folding; GO:0006508 proteolysis; GO…	GO:0000922 spindle pole; GO:0005622 intracellular anatomical structure; GO:0005634 nucleus; GO:0005635 nuclear envelope; GO:0005737 cytoplasm; GO:0005783 endoplasmic reticulum; GO:0005788 endoplasmic reticulum lumen; GO:0005789 endoplasmic reticulum membrane; GO:0005818 aster; GO:0005819 spindle; GO:0005829 cytosol; GO:0005856 cytoskeleton; GO:0005886 plasma membrane; GO:0008021 synaptic vesicle;…	GO:0000166 nucleotide binding; GO:0003824 catalytic activity; GO:0005488 binding; GO:0005515 protein binding; GO:0005524 ATP binding; GO:0008092 cytoskeletal protein binding; GO:0016462 pyrophosphatase activity; GO:0016787 hydrolase activity; GO:0016817 hydrolase activity, acting on acid anhydrides; GO:0016818 hydrolase activity, acting on acid anhydrides, in phosphorus-containing anhydrides; GO:…	PF21376	PF21376 Torsin-1A, C-terminal domain	R	KOG2170	ATPase of the AAA+ superfamily				R-HSA-199991 Membrane Trafficking;R-HSA-5653656 Vesicle-mediated transport;R-HSA-8856825 Cargo recognition for clathrin-mediated endocytosis;R-HSA-8856828 Clathrin-mediated endocytosis	https://reactome.org/PathwayBrowser/#/R-HSA-199991;https://reactome.org/PathwayBrowser/#/R-HSA-5653656;https://reactome.org/PathwayBrowser/#/R-HSA-8856825;https://reactome.org/PathwayBrowser/#/R-HSA-8856828
O14672	Disintegrin and metalloproteinase domain-containing protein 10 OS=Homo sapiens OX=9606 GN=ADAM10 PE=1 SV=1	ADAM10	1.58063	0.0089236	Up	41.44	24	24	24	31511.5	31336	35896.2	52312.4	50818.1	52946.6	0.741968	0.737836	0.84521	1.23175	1.19656	1.24668	plasma membrane	K06704	ADAM10; disintegrin and metalloproteinase domain-containing protein 10 [EC:3.4.24.81]	hsa05120 Epithelial cell signaling in Helicobacter pylori infection; hsa04148 Efferocytosis; hsa05010 Alzheimer disease	GO:0000902 cell morphogenesis; GO:0001558 regulation of cell growth; GO:0001655 urogenital system development; GO:0001667 ameboidal-type cell migration; GO:0001701 in utero embryonic development; GO:0001708 cell fate specification; GO:0001709 cell fate determination; GO:0001775 cell activation; GO:0002064 epithelial cell development; GO:0002065 columnar/cuboidal epithelial cell differentiation; G…	GO:0005622 intracellular anatomical structure; GO:0005634 nucleus; GO:0005737 cytoplasm; GO:0005783 endoplasmic reticulum; GO:0005788 endoplasmic reticulum lumen; GO:0005794 Golgi apparatus; GO:0005798 Golgi-associated vesicle; GO:0005802 trans-Golgi network; GO:0005886 plasma membrane; GO:0009986 cell surface; GO:0012505 endomembrane system; GO:0012506 vesicle membrane; GO:0014069 postsynaptic d…	GO:0003824 catalytic activity; GO:0004175 endopeptidase activity; GO:0004222 metalloendopeptidase activity; GO:0005102 signaling receptor binding; GO:0005178 integrin binding; GO:0005488 binding; GO:0005515 protein binding; GO:0008233 peptidase activity; GO:0008237 metallopeptidase activity; GO:0016787 hydrolase activity; GO:0019899 enzyme binding; GO:0019900 kinase binding; GO:0019901 protein ki…	PF13574; PF00200; PF21299	PF13574 Metallo-peptidase family M12B Reprolysin-like; PF00200 Disintegrin; PF21299 ADAM10, cysteine-rich domain	W	KOG3658	Tumor necrosis factor-alpha-converting enzyme (TACE/ADAM17) and related metalloproteases	WP2059 Alzheimer 39 s disease and miRNA effects;WP3286 Copper homeostasis;WP3845 Canonical and non canonical Notch signaling;WP3888 VEGFA VEGFR2 signaling;WP4906 3q29 copy number variation syndrome;WP5092 Interactions of natural killer cells in pancreatic cancer;WP5124 Alzheimer 39 s disease;WP516 Hypertrophy model;WP5380 5q35 copy number variation;WP5402 10q22q23 copy number variation;WP5420 ADH…	https://www.wikipathways.org/instance/WP2059;https://www.wikipathways.org/instance/WP3286;https://www.wikipathways.org/instance/WP3845;https://www.wikipathways.org/instance/WP3888;https://www.wikipathways.org/instance/WP4906;https://www.wikipathways.org/instance/WP5092;https://www.wikipathways.org/instance/WP5124;https://www.wikipathways.org/instance/WP516;https://www.wikipathways.org/instance/WP…		R-HSA-1266738 Developmental Biology;R-HSA-1442490 Collagen degradation;R-HSA-1474228 Degradation of the extracellular matrix;R-HSA-1474244 Extracellular matrix organization;R-HSA-157118 Signaling by NOTCH;R-HSA-162582 Signal Transduction;R-HSA-1643685 Disease;R-HSA-168249 Innate Immune System;R-HSA-168256 Immune System;R-HSA-177929 Signaling by EGFR;R-HSA-1980143 Signaling by NOTCH1;R-HSA-1980145…	https://reactome.org/PathwayBrowser/#/R-HSA-1266738;https://reactome.org/PathwayBrowser/#/R-HSA-1442490;https://reactome.org/PathwayBrowser/#/R-HSA-1474228;https://reactome.org/PathwayBrowser/#/R-HSA-1474244;https://reactome.org/PathwayBrowser/#/R-HSA-157118;https://reactome.org/PathwayBrowser/#/R-HSA-162582;https://reactome.org/PathwayBrowser/#/R-HSA-1643685;https://reactome.org/PathwayBrowser/#…	PROTEIN SECRETION;APICAL SURFACE	https://www.gsea-msigdb.org/gsea/msigdb/human/geneset/HALLMARK_PROTEIN_SECRETION;https://www.gsea-msigdb.org/gsea/msigdb/human/geneset/HALLMARK_APICAL_SURFACE
O14678	Lysosomal cobalamin transporter ABCD4 OS=Homo sapiens OX=9606 GN=ABCD4 PE=1 SV=1	ABCD4	1.39304	0.0340096	Up	16.17	8	8	8	4978.27	5333.48	5635.49	7950.32	7590.7	6674.18	0.782697	0.838544	0.886027	1.24997	1.19343	1.04933	plasma membrane	K05678	ABCD4; ATP-binding cassette, subfamily D (ALD), member 4 [EC:7.6.2.8]	hsa04146 Peroxisome; hsa02010 ABC transporters	GO:0006766 vitamin metabolic process; GO:0006767 water-soluble vitamin metabolic process; GO:0006810 transport; GO:0008152 metabolic process; GO:0009235 cobalamin metabolic process; GO:0009987 cellular process; GO:0033013 tetrapyrrole metabolic process; GO:0034097 response to cytokine; GO:0042221 response to chemical; GO:0044237 cellular metabolic process; GO:0044281 small molecule metabolic proc…	GO:0000323 lytic vacuole; GO:0005622 intracellular anatomical structure; GO:0005737 cytoplasm; GO:0005764 lysosome; GO:0005765 lysosomal membrane; GO:0005773 vacuole; GO:0005774 vacuolar membrane; GO:0005777 peroxisome; GO:0005778 peroxisomal membrane; GO:0005783 endoplasmic reticulum; GO:0005789 endoplasmic reticulum membrane; GO:0005886 plasma membrane; GO:0012505 endomembrane system; GO:001602…	GO:0000166 nucleotide binding; GO:0003824 catalytic activity; GO:0005215 transporter activity; GO:0005488 binding; GO:0005524 ATP binding; GO:0015399 primary active transmembrane transporter activity; GO:0016462 pyrophosphatase activity; GO:0016787 hydrolase activity; GO:0016817 hydrolase activity, acting on acid anhydrides; GO:0016818 hydrolase activity, acting on acid anhydrides, in phosphorus-…	PF00005	PF00005 ABC transporter	IR	KOG0060	Long-chain acyl-CoA transporter, ABC superfamily (involved in peroxisome organization and biogenesis)	WP5420 ADHD and autism ASD linked metabolic pathways and SNP	https://www.wikipathways.org/instance/WP5420		R-HSA-1430728 Metabolism;R-HSA-1643685 Disease;R-HSA-196741 Cobalamin (Cbl, vitamin B12) transport and metabolism;R-HSA-196849 Metabolism of water-soluble vitamins and cofactors;R-HSA-196854 Metabolism of vitamins and cofactors;R-HSA-3296469 Defects in cobalamin (B12) metabolism;R-HSA-3296482 Defects in vitamin and cofactor metabolism;R-HSA-5619084 ABC transporter disorders;R-HSA-5619115 Disorder…	https://reactome.org/PathwayBrowser/#/R-HSA-1430728;https://reactome.org/PathwayBrowser/#/R-HSA-1643685;https://reactome.org/PathwayBrowser/#/R-HSA-196741;https://reactome.org/PathwayBrowser/#/R-HSA-196849;https://reactome.org/PathwayBrowser/#/R-HSA-196854;https://reactome.org/PathwayBrowser/#/R-HSA-3296469;https://reactome.org/PathwayBrowser/#/R-HSA-3296482;https://reactome.org/PathwayBrowser/#/…
O14682	Ectoderm-neural cortex protein 1 OS=Homo sapiens OX=9606 GN=ENC1 PE=1 SV=2	ENC1	1.60435	0.00646247	Up	15.96	8	8	8	2605.46	2462.57	2455.1	3809.41	4291.43	3968.91	0.79788	0.754122	0.751834	1.16657	1.31418	1.21541	mitochondria	K10462			GO:0006417 regulation of translation; GO:0006508 proteolysis; GO:0007275 multicellular organism development; GO:0007399 nervous system development; GO:0008152 metabolic process; GO:0009056 catabolic process; GO:0009057 macromolecule catabolic process; GO:0009889 regulation of biosynthetic process; GO:0009890 negative regulation of biosynthetic process; GO:0009892 negative regulation of metabolic …	GO:0000151 ubiquitin ligase complex; GO:0000228 nuclear chromosome; GO:0000785 chromatin; GO:0005622 intracellular anatomical structure; GO:0005634 nucleus; GO:0005654 nucleoplasm; GO:0005694 chromosome; GO:0005730 nucleolus; GO:0005737 cytoplasm; GO:0005856 cytoskeleton; GO:0016363 nuclear matrix; GO:0031461 cullin-RING ubiquitin ligase complex; GO:0031463 Cul3-RING ubiquitin ligase complex; GO:…		PF00651; PF07707	PF00651 BTB/POZ domain; PF07707 BTB And C-terminal Kelch	TR	KOG4441	Proteins containing BTB/POZ and Kelch domains, involved in regulatory/signal transduction processes	WP2880 Glucocorticoid receptor pathway;WP2882 Nuclear receptors meta pathway	https://www.wikipathways.org/instance/WP2880;https://www.wikipathways.org/instance/WP2882
O14730	Serine/threonine-protein kinase RIO3 OS=Homo sapiens OX=9606 GN=RIOK3 PE=1 SV=2	RIOK3	1.93087	0.00840536	Up	11.18	4	4	4	3572.02	3180.52	3054.54	6606.04	5780.9	6549.25	0.74564	0.663916	0.637618	1.37897	1.20673	1.36712	cytoplasm	K08872			GO:0001817 regulation of cytokine production; GO:0001819 positive regulation of cytokine production; GO:0002682 regulation of immune system process; GO:0002683 negative regulation of immune system process; GO:0002684 positive regulation of immune system process; GO:0002697 regulation of immune effector process; GO:0002698 negative regulation of immune effector process; GO:0002831 regulation of re…	GO:0005622 intracellular anatomical structure; GO:0005634 nucleus; GO:0005737 cytoplasm; GO:0005829 cytosol; GO:0030684 preribosome; GO:0030688 preribosome, small subunit precursor; GO:0032991 protein-containing complex; GO:0043226 organelle; GO:0043227 membrane-bounded organelle; GO:0043229 intracellular organelle; GO:0043231 intracellular membrane-bounded organelle; GO:1990904 ribonucleoprotein…	GO:0002020 protease binding; GO:0003824 catalytic activity; GO:0004672 protein kinase activity; GO:0004674 protein serine/threonine kinase activity; GO:0005488 binding; GO:0005515 protein binding; GO:0016301 kinase activity; GO:0016740 transferase activity; GO:0016772 transferase activity, transferring phosphorus-containing groups; GO:0016773 phosphotransferase activity, alcohol group as acceptor…			T	KOG2269	Serine/threonine protein kinase	WP2849 Hematopoietic stem cell differentiation	https://www.wikipathways.org/instance/WP2849		R-HSA-6791226 Major pathway of rRNA processing in the nucleolus and cytosol;R-HSA-72312 rRNA processing;R-HSA-8868773 rRNA processing in the nucleus and cytosol;R-HSA-8953854 Metabolism of RNA	https://reactome.org/PathwayBrowser/#/R-HSA-6791226;https://reactome.org/PathwayBrowser/#/R-HSA-72312;https://reactome.org/PathwayBrowser/#/R-HSA-8868773;https://reactome.org/PathwayBrowser/#/R-HSA-8953854	ADIPOGENESIS;HEME METABOLISM	https://www.gsea-msigdb.org/gsea/msigdb/human/geneset/HALLMARK_ADIPOGENESIS;https://www.gsea-msigdb.org/gsea/msigdb/human/geneset/HALLMARK_HEME_METABOLISM
O14757	Serine/threonine-protein kinase Chk1 OS=Homo sapiens OX=9606 GN=CHEK1 PE=1 SV=2	CHEK1	0.679064	0.0240349	Down	17.86	7	7	7	7500.49	6916.78	7259.7	5250.21	4347.04	5122.81	1.23645	1.14022	1.19675	0.86549	0.716604	0.844488	cytoplasm	K02216	CHEK1; serine/threonine-protein kinase CHEK1 [EC:2.7.11.1]	hsa04110 Cell cycle; hsa04115 p53 signaling pathway; hsa04218 Cellular senescence; hsa05170 Human immunodeficiency virus 1 infection; hsa05203 Viral carcinogenesis; hsa05166 Human T-cell leukemia virus 1 infection	GO:0000018 regulation of DNA recombination; GO:0000075 cell cycle checkpoint signaling; GO:0000076 DNA replication checkpoint signaling; GO:0000077 DNA damage checkpoint signaling; GO:0000086 G2/M transition of mitotic cell cycle; GO:0000226 microtubule cytoskeleton organization; GO:0000278 mitotic cell cycle; GO:0000724 double-strand break repair via homologous recombination; GO:0000725 recombin…	GO:0000228 nuclear chromosome; GO:0000785 chromatin; GO:0000793 condensed chromosome; GO:0000794 condensed nuclear chromosome; GO:0005622 intracellular anatomical structure; GO:0005634 nucleus; GO:0005654 nucleoplasm; GO:0005657 replication fork; GO:0005694 chromosome; GO:0005737 cytoplasm; GO:0005813 centrosome; GO:0005815 microtubule organizing center; GO:0005829 cytosol; GO:0005856 cytoskeleto…	GO:0003824 catalytic activity; GO:0004672 protein kinase activity; GO:0004674 protein serine/threonine kinase activity; GO:0005488 binding; GO:0005515 protein binding; GO:0016301 kinase activity; GO:0016740 transferase activity; GO:0016772 transferase activity, transferring phosphorus-containing groups; GO:0016773 phosphotransferase activity, alcohol group as acceptor; GO:0019904 protein domain s…	PF00069	PF00069 Protein kinase domain	D	KOG0590	Checkpoint kinase and related serine/threonine protein kinases	WP1530 miRNA regulation of DNA damage response;WP179 Cell cycle;WP1971 Integrated cancer pathway;WP2263 Androgen receptor network in prostate cancer;WP2446 Retinoblastoma gene in cancer;WP2516 ATM signaling pathway;WP3651 Pathways affected in adenoid cystic carcinoma;WP3875 ATR signaling;WP3878 ATM signaling in development and disease;WP3959 DNA IR double strand breaks and cellular response via A…	https://www.wikipathways.org/instance/WP1530;https://www.wikipathways.org/instance/WP179;https://www.wikipathways.org/instance/WP1971;https://www.wikipathways.org/instance/WP2263;https://www.wikipathways.org/instance/WP2446;https://www.wikipathways.org/instance/WP2516;https://www.wikipathways.org/instance/WP3651;https://www.wikipathways.org/instance/WP3875;https://www.wikipathways.org/instance/WP…		R-HSA-1433557 Signaling by SCF-KIT;R-HSA-162582 Signal Transduction;R-HSA-1640170 Cell Cycle;R-HSA-176187 Activation of ATR in response to replication stress;R-HSA-212436 Generic Transcription Pathway;R-HSA-3700989 Transcriptional Regulation by TP53;R-HSA-5633007 Regulation of TP53 Activity;R-HSA-5685942 HDR through Homologous Recombination (HRR);R-HSA-5693532 DNA Double-Strand Break Repair;R-HSA…	https://reactome.org/PathwayBrowser/#/R-HSA-1433557;https://reactome.org/PathwayBrowser/#/R-HSA-162582;https://reactome.org/PathwayBrowser/#/R-HSA-1640170;https://reactome.org/PathwayBrowser/#/R-HSA-176187;https://reactome.org/PathwayBrowser/#/R-HSA-212436;https://reactome.org/PathwayBrowser/#/R-HSA-3700989;https://reactome.org/PathwayBrowser/#/R-HSA-5633007;https://reactome.org/PathwayBrowser/#/…	G2M CHECKPOINT;E2F TARGETS	https://www.gsea-msigdb.org/gsea/msigdb/human/geneset/HALLMARK_G2M_CHECKPOINT;https://www.gsea-msigdb.org/gsea/msigdb/human/geneset/HALLMARK_E2F_TARGETS
O14763	Tumor necrosis factor receptor superfamily member 10B OS=Homo sapiens OX=9606 GN=TNFRSF10B PE=1 SV=2	TNFRSF10B	4.60302	0.0124429	Up	15.68	6	6	6	4848.67	6722.64	8902.27	28469.1	34655.9	31115.3	0.253605	0.351621	0.465625	1.48905	1.81264	1.62746	plasma membrane	K04722	TNFRSF10A_B; tumor necrosis factor receptor superfamily member 10A/B	hsa04115 p53 signaling pathway; hsa04650 Natural killer cell mediated cytotoxicity; hsa05164 Influenza A; hsa05132 Salmonella infection; hsa05130 Pathogenic Escherichia coli infection; hsa04060 Cytokine-cytokine receptor interaction; hsa04210 Apoptosis; hsa04061 Viral protein interaction with cytokine and cytokine receptor; hsa05417 Lipid and atherosclerosis; hsa04217 Necroptosis	GO:0001932 regulation of protein phosphorylation; GO:0001934 positive regulation of protein phosphorylation; GO:0002237 response to molecule of bacterial origin; GO:0002376 immune system process; GO:0006915 apoptotic process; GO:0006919 activation of cysteine-type endopeptidase activity involved in apoptotic process; GO:0006950 response to stress; GO:0006952 defense response; GO:0006954 inflammat…	GO:0005886 plasma membrane; GO:0009986 cell surface; GO:0016020 membrane; GO:0071944 cell periphery;	GO:0002020 protease binding; GO:0004888 transmembrane signaling receptor activity; GO:0005031 tumor necrosis factor receptor activity; GO:0005035 death receptor activity; GO:0005488 binding; GO:0005515 protein binding; GO:0008134 transcription factor binding; GO:0019899 enzyme binding; GO:0038023 signaling receptor activity; GO:0045569 TRAIL binding; GO:0060089 molecular transducer activity;	PF00020; PF00531	PF00020 TNFR/NGFR cysteine-rich region; PF00531 Death domain				WP1530 miRNA regulation of DNA damage response;WP1772 Apoptosis modulation and signaling;WP254 Apoptosis;WP2864 Apoptosis related network due to altered Notch3 in ovarian cancer;WP3982 miRNA regulation of p53 pathway in prostate cancer;WP4925 Unfolded protein response;WP4963 p53 transcriptional gene network;WP5322 CKAP4 signaling pathway map;WP707 DNA damage response	https://www.wikipathways.org/instance/WP1530;https://www.wikipathways.org/instance/WP1772;https://www.wikipathways.org/instance/WP254;https://www.wikipathways.org/instance/WP2864;https://www.wikipathways.org/instance/WP3982;https://www.wikipathways.org/instance/WP4925;https://www.wikipathways.org/instance/WP4963;https://www.wikipathways.org/instance/WP5322;https://www.wikipathways.org/instance/WP…		R-HSA-109581 Apoptosis;R-HSA-109582 Hemostasis;R-HSA-140534 Caspase activation via Death Receptors in the presence of ligand;R-HSA-162582 Signal Transduction;R-HSA-202733 Cell surface interactions at the vascular wall;R-HSA-212436 Generic Transcription Pathway;R-HSA-3371378 Regulation by c-FLIP;R-HSA-3700989 Transcriptional Regulation by TP53;R-HSA-5213460 RIPK1-mediated regulated necrosis;R-HSA-…	https://reactome.org/PathwayBrowser/#/R-HSA-109581;https://reactome.org/PathwayBrowser/#/R-HSA-109582;https://reactome.org/PathwayBrowser/#/R-HSA-140534;https://reactome.org/PathwayBrowser/#/R-HSA-162582;https://reactome.org/PathwayBrowser/#/R-HSA-202733;https://reactome.org/PathwayBrowser/#/R-HSA-212436;https://reactome.org/PathwayBrowser/#/R-HSA-3371378;https://reactome.org/PathwayBrowser/#/R-H…
O14776	Transcription elongation regulator 1 OS=Homo sapiens OX=9606 GN=TCERG1 PE=1 SV=2	TCERG1	0.739909	0.00866438	Down	18.67	19	19	19	45083.1	46500.1	46035.3	35648.6	32313.8	33862.8	1.1297	1.1652	1.15356	0.893286	0.809722	0.848537	nucleus	K12824	TCERG1; transcription elongation regulator 1	hsa03040 Spliceosome	GO:0000122 negative regulation of transcription by RNA polymerase II; GO:0000375 RNA splicing, via transesterification reactions; GO:0000377 RNA splicing, via transesterification reactions with bulged adenosine as nucleophile; GO:0000398 mRNA splicing, via spliceosome; GO:0006139 nucleobase-containing compound metabolic process; GO:0006351 DNA-templated transcription; GO:0006355 regulation of DNA…	GO:0005622 intracellular anatomical structure; GO:0005634 nucleus; GO:0005654 nucleoplasm; GO:0031974 membrane-enclosed lumen; GO:0031981 nuclear lumen; GO:0034399 nuclear periphery; GO:0043226 organelle; GO:0043227 membrane-bounded organelle; GO:0043229 intracellular organelle; GO:0043231 intracellular membrane-bounded organelle; GO:0043233 organelle lumen; GO:0070013 intracellular organelle lum…	GO:0003700 DNA-binding transcription factor activity; GO:0003712 transcription coregulator activity; GO:0003713 transcription coactivator activity; GO:0003714 transcription corepressor activity; GO:0005488 binding; GO:0005515 protein binding; GO:0008134 transcription factor binding; GO:0042802 identical protein binding; GO:0070064 proline-rich region binding; GO:0140110 transcription regulator ac…	PF00397	PF00397 WW domain	K	KOG0155	Transcription factor CA150				R-HSA-72163 mRNA Splicing - Major Pathway;R-HSA-72172 mRNA Splicing;R-HSA-72203 Processing of Capped Intron-Containing Pre-mRNA;R-HSA-8953854 Metabolism of RNA	https://reactome.org/PathwayBrowser/#/R-HSA-72163;https://reactome.org/PathwayBrowser/#/R-HSA-72172;https://reactome.org/PathwayBrowser/#/R-HSA-72203;https://reactome.org/PathwayBrowser/#/R-HSA-8953854
O14777	Kinetochore protein NDC80 homolog OS=Homo sapiens OX=9606 GN=NDC80 PE=1 SV=1	NDC80	0.767063	0.0135666	Down	24.3	16	16	16	22238.7	20093.1	20352.5	15871.7	15957.5	16253.6	1.20462	1.0884	1.10245	0.859734	0.864381	0.88042	mitochondria	K11547	NDC80; kinetochore protein NDC80	hsa04110 Cell cycle	GO:0000070 mitotic sister chromatid segregation; GO:0000132 establishment of mitotic spindle orientation; GO:0000226 microtubule cytoskeleton organization; GO:0000278 mitotic cell cycle; GO:0000280 nuclear division; GO:0000819 sister chromatid segregation; GO:0003006 developmental process involved in reproduction; GO:0006996 organelle organization; GO:0007010 cytoskeleton organization; GO:0007017…	GO:0000228 nuclear chromosome; GO:0000775 chromosome, centromeric region; GO:0000776 kinetochore; GO:0000779 condensed chromosome, centromeric region; GO:0000793 condensed chromosome; GO:0000794 condensed nuclear chromosome; GO:0000940 outer kinetochore; GO:0005622 intracellular anatomical structure; GO:0005634 nucleus; GO:0005654 nucleoplasm; GO:0005694 chromosome; GO:0005737 cytoplasm; GO:00058…	GO:0005198 structural molecule activity; GO:0005200 structural constituent of cytoskeleton; GO:0005488 binding; GO:0005515 protein binding; GO:0019904 protein domain specific binding; GO:0042802 identical protein binding;	PF18077	PF18077 Domain of unknown function (DUF5595)	D	KOG0995	Centromere-associated protein HEC1				R-HSA-141424 Amplification of signal from the kinetochores;R-HSA-141444 Amplification of signal from unattached kinetochores via a MAD2 inhibitory signal;R-HSA-162582 Signal Transduction;R-HSA-1640170 Cell Cycle;R-HSA-194315 Signaling by Rho GTPases;R-HSA-195258 RHO GTPase Effectors;R-HSA-2467813 Separation of Sister Chromatids;R-HSA-2500257 Resolution of Sister Chromatid Cohesion;R-HSA-2555396 M…	https://reactome.org/PathwayBrowser/#/R-HSA-141424;https://reactome.org/PathwayBrowser/#/R-HSA-141444;https://reactome.org/PathwayBrowser/#/R-HSA-162582;https://reactome.org/PathwayBrowser/#/R-HSA-1640170;https://reactome.org/PathwayBrowser/#/R-HSA-194315;https://reactome.org/PathwayBrowser/#/R-HSA-195258;https://reactome.org/PathwayBrowser/#/R-HSA-2467813;https://reactome.org/PathwayBrowser/#/R-…	MITOTIC SPINDLE;G2M CHECKPOINT	https://www.gsea-msigdb.org/gsea/msigdb/human/geneset/HALLMARK_MITOTIC_SPINDLE;https://www.gsea-msigdb.org/gsea/msigdb/human/geneset/HALLMARK_G2M_CHECKPOINT
O14786	Neuropilin-1 OS=Homo sapiens OX=9606 GN=NRP1 PE=1 SV=3	NRP1	4.33244	0.00744198	Up	16.79	11	11	11	3715.42	2884.85	2829.09	11125.3	15449.4	14277.4	0.443355	0.344244	0.33759	1.32756	1.84355	1.7037	endoplasmic reticulum	K06724	NRP1; neuropilin 1	hsa04360 Axon guidance; hsa05166 Human T-cell leukemia virus 1 infection; hsa05171 Coronavirus disease - COVID-19	GO:0000902 cell morphogenesis; GO:0001501 skeletal system development; GO:0001525 angiogenesis; GO:0001558 regulation of cell growth; GO:0001568 blood vessel development; GO:0001569 branching involved in blood vessel morphogenesis; GO:0001570 vasculogenesis; GO:0001654 eye development; GO:0001655 urogenital system development; GO:0001666 response to hypoxia; GO:0001667 ameboidal-type cell migrati…	GO:0002116 semaphorin receptor complex; GO:0005576 extracellular region; GO:0005622 intracellular anatomical structure; GO:0005737 cytoplasm; GO:0005768 endosome; GO:0005769 early endosome; GO:0005829 cytosol; GO:0005856 cytoskeleton; GO:0005882 intermediate filament; GO:0005883 neurofilament; GO:0005886 plasma membrane; GO:0005912 adherens junction; GO:0005925 focal adhesion; GO:0009986 cell sur…	GO:0003824 catalytic activity; GO:0004672 protein kinase activity; GO:0004713 protein tyrosine kinase activity; GO:0004714 transmembrane receptor protein tyrosine kinase activity; GO:0004888 transmembrane signaling receptor activity; GO:0005021 vascular endothelial growth factor receptor activity; GO:0005096 GTPase activator activity; GO:0005488 binding; GO:0005515 protein binding; GO:0008047 enz…	PF00431; PF00754; PF00629	PF00431 CUB domain; PF00754 F5/8 type C domain; PF00629 MAM domain, meprin/A5/mu				WP4846 SARS CoV 2 and COVID 19 pathway;WP5065 SARS CoV 2 altering angiogenesis via NRP1;WP5144 NRP1 triggered signaling pathways in pancreatic cancer;WP5284 Cell interactions of the pancreatic cancer microenvironment	https://www.wikipathways.org/instance/WP4846;https://www.wikipathways.org/instance/WP5065;https://www.wikipathways.org/instance/WP5144;https://www.wikipathways.org/instance/WP5284		R-HSA-1266738 Developmental Biology;R-HSA-162582 Signal Transduction;R-HSA-1643685 Disease;R-HSA-194138 Signaling by VEGF;R-HSA-194306 Neurophilin interactions with VEGF and VEGFR;R-HSA-373755 Semaphorin interactions;R-HSA-373760 L1CAM interactions;R-HSA-376176 Signaling by ROBO receptors;R-HSA-399954 Sema3A PAK dependent Axon repulsion;R-HSA-399955 SEMA3A-Plexin repulsion signaling by inhibiting…	https://reactome.org/PathwayBrowser/#/R-HSA-1266738;https://reactome.org/PathwayBrowser/#/R-HSA-162582;https://reactome.org/PathwayBrowser/#/R-HSA-1643685;https://reactome.org/PathwayBrowser/#/R-HSA-194138;https://reactome.org/PathwayBrowser/#/R-HSA-194306;https://reactome.org/PathwayBrowser/#/R-HSA-373755;https://reactome.org/PathwayBrowser/#/R-HSA-373760;https://reactome.org/PathwayBrowser/#/R-…	HEDGEHOG SIGNALING;UV RESPONSE DN;ANGIOGENESIS;IL2 STAT5 SIGNALING;KRAS SIGNALING UP	https://www.gsea-msigdb.org/gsea/msigdb/human/geneset/HALLMARK_HEDGEHOG_SIGNALING;https://www.gsea-msigdb.org/gsea/msigdb/human/geneset/HALLMARK_UV_RESPONSE_DN;https://www.gsea-msigdb.org/gsea/msigdb/human/geneset/HALLMARK_ANGIOGENESIS;https://www.gsea-msigdb.org/gsea/msigdb/human/geneset/HALLMARK_IL2_STAT5_SIGNALING;https://www.gsea-msigdb.org/gsea/msigdb/human/geneset/HALLMARK_KRAS_SIGNALING_UP
O14893	Gem-associated protein 2 OS=Homo sapiens OX=9606 GN=GEMIN2 PE=1 SV=1	GEMIN2	0.649649	0.0146679	Down	6.79	2	2	2	10440.9	11072.5	10898.8	7777.12	6617.54	6661.88	1.17163	1.2425	1.22301	0.87271	0.742588	0.747564	nucleus	K13130			GO:0000245 spliceosomal complex assembly; GO:0000375 RNA splicing, via transesterification reactions; GO:0000377 RNA splicing, via transesterification reactions with bulged adenosine as nucleophile; GO:0000387 spliceosomal snRNP assembly; GO:0000398 mRNA splicing, via spliceosome; GO:0006139 nucleobase-containing compound metabolic process; GO:0006396 RNA processing; GO:0006397 mRNA processing; G…	GO:0005622 intracellular anatomical structure; GO:0005634 nucleus; GO:0005654 nucleoplasm; GO:0005730 nucleolus; GO:0005737 cytoplasm; GO:0005829 cytosol; GO:0016604 nuclear body; GO:0031974 membrane-enclosed lumen; GO:0031981 nuclear lumen; GO:0032797 SMN complex; GO:0032991 protein-containing complex; GO:0034718 SMN-Gemin2 complex; GO:0034719 SMN-Sm protein complex; GO:0034730 SmD-containing SM…	GO:0005488 binding; GO:0005515 protein binding;									R-HSA-1643685 Disease;R-HSA-191859 snRNP Assembly;R-HSA-194441 Metabolism of non-coding RNA;R-HSA-5663205 Infectious disease;R-HSA-8953854 Metabolism of RNA;R-HSA-9679506 SARS-CoV Infections;R-HSA-9694516 SARS-CoV-2 Infection;R-HSA-9705683 SARS-CoV-2-host interactions;R-HSA-9754678 SARS-CoV-2 modulates host translation machinery;R-HSA-9824446 Viral Infection Pathways	https://reactome.org/PathwayBrowser/#/R-HSA-1643685;https://reactome.org/PathwayBrowser/#/R-HSA-191859;https://reactome.org/PathwayBrowser/#/R-HSA-194441;https://reactome.org/PathwayBrowser/#/R-HSA-5663205;https://reactome.org/PathwayBrowser/#/R-HSA-8953854;https://reactome.org/PathwayBrowser/#/R-HSA-9679506;https://reactome.org/PathwayBrowser/#/R-HSA-9694516;https://reactome.org/PathwayBrowser/#…
O14908	PDZ domain-containing protein GIPC1 OS=Homo sapiens OX=9606 GN=GIPC1 PE=1 SV=2	GIPC1	1.33188	0.00510218	Up	35.14	12	12	12	39850	41882	39494.4	54992.5	53288.2	53178.5	0.845816	0.888945	0.838268	1.16722	1.13104	1.12871	nucleus	K20056			GO:0000902 cell morphogenesis; GO:0001667 ameboidal-type cell migration; GO:0001736 establishment of planar polarity; GO:0001738 morphogenesis of a polarized epithelium; GO:0002009 morphogenesis of an epithelium; GO:0006605 protein targeting; GO:0006810 transport; GO:0006811 monoatomic ion transport; GO:0006820 monoatomic anion transport; GO:0006835 dicarboxylic acid transport; GO:0006865 amino a…	GO:0005622 intracellular anatomical structure; GO:0005737 cytoplasm; GO:0005829 cytosol; GO:0005903 brush border; GO:0005938 cell cortex; GO:0008021 synaptic vesicle; GO:0012505 endomembrane system; GO:0012506 vesicle membrane; GO:0016020 membrane; GO:0030133 transport vesicle; GO:0030139 endocytic vesicle; GO:0030425 dendrite; GO:0031090 organelle membrane; GO:0031410 cytoplasmic vesicle; GO:003…	GO:0001965 G-protein alpha-subunit binding; GO:0003779 actin binding; GO:0005096 GTPase activator activity; GO:0005102 signaling receptor binding; GO:0005488 binding; GO:0005515 protein binding; GO:0008047 enzyme activator activity; GO:0008092 cytoskeletal protein binding; GO:0017022 myosin binding; GO:0019904 protein domain specific binding; GO:0030165 PDZ domain binding; GO:0030234 enzyme regul…	PF00595	PF00595 PDZ domain	TU	KOG3938	RGS-GAIP interacting protein GIPC, contains PDZ domain	WP3888 VEGFA VEGFR2 signaling	https://www.wikipathways.org/instance/WP3888		R-HSA-162582 Signal Transduction;R-HSA-190236 Signaling by FGFR;R-HSA-190242 FGFR1 ligand binding and activation;R-HSA-190370 FGFR1b ligand binding and activation;R-HSA-190373 FGFR1c ligand binding and activation;R-HSA-5654736 Signaling by FGFR1;R-HSA-9006934 Signaling by Receptor Tyrosine Kinases	https://reactome.org/PathwayBrowser/#/R-HSA-162582;https://reactome.org/PathwayBrowser/#/R-HSA-190236;https://reactome.org/PathwayBrowser/#/R-HSA-190242;https://reactome.org/PathwayBrowser/#/R-HSA-190370;https://reactome.org/PathwayBrowser/#/R-HSA-190373;https://reactome.org/PathwayBrowser/#/R-HSA-5654736;https://reactome.org/PathwayBrowser/#/R-HSA-9006934
O14920	Inhibitor of nuclear factor kappa-B kinase subunit beta OS=Homo sapiens OX=9606 GN=IKBKB PE=1 SV=1	IKBKB	1.36442	0.00845906	Up	21.43	14	14	14	7694.87	8035.66	7494.56	10250.5	10409.3	11028.9	0.840758	0.877994	0.818872	1.11999	1.13734	1.20504	cytoplasm	K07209	IKBKB; inhibitor of nuclear factor kappa-B kinase subunit beta [EC:2.7.11.10]	hsa05120 Epithelial cell signaling in Helicobacter pylori infection; hsa05160 Hepatitis C; hsa04014 Ras signaling pathway; hsa04622 RIG-I-like receptor signaling pathway; hsa05166 Human T-cell leukemia virus 1 infection; hsa05200 Pathways in cancer; hsa01523 Antifolate resistance; hsa04621 NOD-like receptor signaling pathway; hsa04210 Apoptosis; hsa05206 MicroRNAs in cancer; hsa04660 T cell recep…	GO:0000165 MAPK cascade; GO:0000302 response to reactive oxygen species; GO:0001101 response to acid chemical; GO:0001666 response to hypoxia; GO:0001776 leukocyte homeostasis; GO:0001782 B cell homeostasis; GO:0001817 regulation of cytokine production; GO:0001819 positive regulation of cytokine production; GO:0001959 regulation of cytokine-mediated signaling pathway; GO:0002028 regulation of sod…	GO:0005622 intracellular anatomical structure; GO:0005634 nucleus; GO:0005654 nucleoplasm; GO:0005737 cytoplasm; GO:0005829 cytosol; GO:0005886 plasma membrane; GO:0008385 IkappaB kinase complex; GO:0009898 cytoplasmic side of plasma membrane; GO:0016020 membrane; GO:0031974 membrane-enclosed lumen; GO:0031981 nuclear lumen; GO:0032991 protein-containing complex; GO:0035631 CD40 receptor complex;…	GO:0000166 nucleotide binding; GO:0003824 catalytic activity; GO:0004672 protein kinase activity; GO:0004674 protein serine/threonine kinase activity; GO:0005488 binding; GO:0005515 protein binding; GO:0005524 ATP binding; GO:0008384 IkappaB kinase activity; GO:0016301 kinase activity; GO:0016740 transferase activity; GO:0016772 transferase activity, transferring phosphorus-containing groups; GO:…	PF00069; PF18397; PF12179	PF00069 Protein kinase domain; PF18397 IQBAL scaffold dimerization domain; PF12179 I-kappa-kinase-beta NEMO binding domain	T	KOG4250	TANK binding protein kinase TBK1	WP1433 Nucleotide binding oligomerization domain NOD pathway;WP1434 Osteopontin signaling;WP1544 MicroRNAs in cardiomyocyte hypertrophy;WP1584 Type II diabetes mellitus;WP1772 Apoptosis modulation and signaling;WP195 IL 1 signaling pathway;WP2018 RANKL RANK signaling pathway;WP2034 Leptin signaling pathway;WP2036 TNF related weak inducer of apoptosis TWEAK signaling pathway;WP2059 Alzheimer 39 s …		Transcription factor	R-HSA-1168372 Downstream signaling events of B Cell Receptor (BCR);R-HSA-1169091 Activation of NF-kappaB in B cells;R-HSA-1169410 Antiviral mechanism by IFN-stimulated genes;R-HSA-1236974 ER-Phagosome pathway;R-HSA-1236975 Antigen processing-Cross presentation;R-HSA-1280215 Cytokine Signaling in Immune system;R-HSA-1280218 Adaptive Immune System;R-HSA-1606322 ZBP1(DAI) mediated induction of type …		ALLOGRAFT REJECTION	https://www.gsea-msigdb.org/gsea/msigdb/human/geneset/HALLMARK_ALLOGRAFT_REJECTION	B
O14929	Histone acetyltransferase type B catalytic subunit OS=Homo sapiens OX=9606 GN=HAT1 PE=1 SV=2	HAT1	0.714935	0.0116096	Down	17.66	6	6	6	65599.4	58640	59152.4	42899.1	44833.2	43380.9	1.25148	1.11871	1.12849	0.818412	0.85531	0.827603	cytoplasm	K11303	HAT1; histone acetyltransferase 1 [EC:2.3.1.48]	hsa04613 Neutrophil extracellular trap formation; hsa05034 Alcoholism	GO:0006325 chromatin organization; GO:0006334 nucleosome assembly; GO:0006335 DNA replication-dependent chromatin assembly; GO:0006338 chromatin remodeling; GO:0006473 protein acetylation; GO:0006475 internal protein amino acid acetylation; GO:0006996 organelle organization; GO:0007584 response to nutrient; GO:0008152 metabolic process; GO:0009605 response to external stimulus; GO:0009987 cellula…	GO:0000228 nuclear chromosome; GO:0000785 chromatin; GO:0005622 intracellular anatomical structure; GO:0005634 nucleus; GO:0005654 nucleoplasm; GO:0005694 chromosome; GO:0005737 cytoplasm; GO:0016363 nuclear matrix; GO:0031974 membrane-enclosed lumen; GO:0031981 nuclear lumen; GO:0032991 protein-containing complex; GO:0034399 nuclear periphery; GO:0043226 organelle; GO:0043227 membrane-bounded or…	GO:0003824 catalytic activity; GO:0004402 histone acetyltransferase activity; GO:0005488 binding; GO:0005515 protein binding; GO:0008080 N-acetyltransferase activity; GO:0010485 histone H4 acetyltransferase activity; GO:0016407 acetyltransferase activity; GO:0016410 N-acyltransferase activity; GO:0016740 transferase activity; GO:0016746 acyltransferase activity; GO:0016747 acyltransferase activit…	PF10394; PF21183	PF10394 Histone acetyl transferase HAT1 N-terminus; PF21183 Histone acetyltransferase type B catalytic subunit, C-terminal	B	KOG2696	Histone acetyltransferase type b catalytic subunit	WP3996 Ethanol effects on histone modifications	https://www.wikipathways.org/instance/WP3996		R-HSA-3214847 HATs acetylate histones;R-HSA-3247509 Chromatin modifying enzymes;R-HSA-4839726 Chromatin organization	https://reactome.org/PathwayBrowser/#/R-HSA-3214847;https://reactome.org/PathwayBrowser/#/R-HSA-3247509;https://reactome.org/PathwayBrowser/#/R-HSA-4839726
O14965	Aurora kinase A OS=Homo sapiens OX=9606 GN=AURKA PE=1 SV=3	AURKA	1.31579	0.0123566	Up	16.38	6	5	5	11225.3	10933.8	10550.2	15119.1	13848.8	14070.7	0.889157	0.866068	0.835683	1.19759	1.09697	1.11454	cytoplasm	K11481	AURKA; aurora kinase A [EC:2.7.11.1]	hsa04914 Progesterone-mediated oocyte maturation; hsa04114 Oocyte meiosis	GO:0000022 mitotic spindle elongation; GO:0000070 mitotic sister chromatid segregation; GO:0000075 cell cycle checkpoint signaling; GO:0000077 DNA damage checkpoint signaling; GO:0000086 G2/M transition of mitotic cell cycle; GO:0000122 negative regulation of transcription by RNA polymerase II; GO:0000212 meiotic spindle organization; GO:0000226 microtubule cytoskeleton organization; GO:0000278 m…	GO:0000228 nuclear chromosome; GO:0000775 chromosome, centromeric region; GO:0000776 kinetochore; GO:0000779 condensed chromosome, centromeric region; GO:0000793 condensed chromosome; GO:0000794 condensed nuclear chromosome; GO:0000922 spindle pole; GO:0001674 female germ cell nucleus; GO:0005622 intracellular anatomical structure; GO:0005634 nucleus; GO:0005654 nucleoplasm; GO:0005694 chromosome…	GO:0003824 catalytic activity; GO:0004672 protein kinase activity; GO:0004674 protein serine/threonine kinase activity; GO:0004712 protein serine/threonine/tyrosine kinase activity; GO:0005488 binding; GO:0005515 protein binding; GO:0008092 cytoskeletal protein binding; GO:0016301 kinase activity; GO:0016740 transferase activity; GO:0016772 transferase activity, transferring phosphorus-containing…	PF00069	PF00069 Protein kinase domain	D	KOG0580	Serine/threonine protein kinase	WP2361 Gastric cancer network 1;WP4963 p53 transcriptional gene network	https://www.wikipathways.org/instance/WP2361;https://www.wikipathways.org/instance/WP4963		R-HSA-1640170 Cell Cycle;R-HSA-174143 APC/C-mediated degradation of cell cycle proteins;R-HSA-174178 APC/C:Cdh1 mediated degradation of Cdc20 and other APC/C:Cdh1 targeted proteins in late mitosis/early G1;R-HSA-212436 Generic Transcription Pathway;R-HSA-2565942 Regulation of PLK1 Activity at G2/M Transition;R-HSA-2990846 SUMOylation;R-HSA-3108232 SUMO E3 ligases SUMOylate target proteins;R-HSA-3…	https://reactome.org/PathwayBrowser/#/R-HSA-1640170;https://reactome.org/PathwayBrowser/#/R-HSA-174143;https://reactome.org/PathwayBrowser/#/R-HSA-174178;https://reactome.org/PathwayBrowser/#/R-HSA-212436;https://reactome.org/PathwayBrowser/#/R-HSA-2565942;https://reactome.org/PathwayBrowser/#/R-HSA-2990846;https://reactome.org/PathwayBrowser/#/R-HSA-3108232;https://reactome.org/PathwayBrowser/#/…	MITOTIC SPINDLE;G2M CHECKPOINT;MTORC1 SIGNALING;E2F TARGETS;GLYCOLYSIS;SPERMATOGENESIS	https://www.gsea-msigdb.org/gsea/msigdb/human/geneset/HALLMARK_MITOTIC_SPINDLE;https://www.gsea-msigdb.org/gsea/msigdb/human/geneset/HALLMARK_G2M_CHECKPOINT;https://www.gsea-msigdb.org/gsea/msigdb/human/geneset/HALLMARK_MTORC1_SIGNALING;https://www.gsea-msigdb.org/gsea/msigdb/human/geneset/HALLMARK_E2F_TARGETS;https://www.gsea-msigdb.org/gsea/msigdb/human/geneset/HALLMARK_GLYCOLYSIS;https://www.g…
O14967	Calmegin OS=Homo sapiens OX=9606 GN=CLGN PE=1 SV=1	CLGN	1.53557	0.0363339	Up	5.74	3	3	3	2429.63	2223.54	1964.96	3695.27	3446.32	3021.04	0.86872	0.795032	0.702576	1.32125	1.23224	1.08018	endoplasmic reticulum	K09551			GO:0001894 tissue homeostasis; GO:0001895 retina homeostasis; GO:0002376 immune system process; GO:0002474 antigen processing and presentation of peptide antigen via MHC class I; GO:0002478 antigen processing and presentation of exogenous peptide antigen; GO:0002495 antigen processing and presentation of peptide antigen via MHC class II; GO:0002504 antigen processing and presentation of peptide o…	GO:0005622 intracellular anatomical structure; GO:0005634 nucleus; GO:0005635 nuclear envelope; GO:0005737 cytoplasm; GO:0005783 endoplasmic reticulum; GO:0005788 endoplasmic reticulum lumen; GO:0005789 endoplasmic reticulum membrane; GO:0005886 plasma membrane; GO:0012505 endomembrane system; GO:0016020 membrane; GO:0031967 organelle envelope; GO:0031974 membrane-enclosed lumen; GO:0031984 organ…	GO:0005488 binding; GO:0005509 calcium ion binding; GO:0005515 protein binding; GO:0043167 ion binding; GO:0043169 cation binding; GO:0044183 protein folding chaperone; GO:0046872 metal ion binding; GO:0051082 unfolded protein binding;			O	KOG0675	Calnexin						SPERMATOGENESIS	https://www.gsea-msigdb.org/gsea/msigdb/human/geneset/HALLMARK_SPERMATOGENESIS
O14980	Exportin-1 OS=Homo sapiens OX=9606 GN=XPO1 PE=1 SV=1	XPO1	0.768575	0.00895061	Down	28.01	26	26	26	117105	118394	115967	94644.2	86964.7	88519.1	1.13037	1.14281	1.11938	0.913563	0.839436	0.85444	cytoplasm	K14290	XPO1; exportin-1	hsa03008 Ribosome biogenesis in eukaryotes; hsa03013 Nucleocytoplasmic transport; hsa03250 Viral life cycle - HIV-1; hsa05164 Influenza A; hsa05166 Human T-cell leukemia virus 1 infection	GO:0000054 ribosomal subunit export from nucleus; GO:0000055 ribosomal large subunit export from nucleus; GO:0000056 ribosomal small subunit export from nucleus; GO:0000122 negative regulation of transcription by RNA polymerase II; GO:0000226 microtubule cytoskeleton organization; GO:0006355 regulation of DNA-templated transcription; GO:0006357 regulation of transcription by RNA polymerase II; GO…	GO:0000775 chromosome, centromeric region; GO:0000776 kinetochore; GO:0005622 intracellular anatomical structure; GO:0005634 nucleus; GO:0005635 nuclear envelope; GO:0005642 annulate lamellae; GO:0005643 nuclear pore; GO:0005654 nucleoplasm; GO:0005694 chromosome; GO:0005730 nucleolus; GO:0005737 cytoplasm; GO:0005829 cytosol; GO:0012505 endomembrane system; GO:0015030 Cajal body; GO:0016020 memb…	GO:0005049 nuclear export signal receptor activity; GO:0005215 transporter activity; GO:0005488 binding; GO:0005515 protein binding; GO:0019904 protein domain specific binding; GO:0140104 molecular carrier activity; GO:0140142 nucleocytoplasmic carrier activity;			YU	KOG2020	Nuclear transport receptor CRM1/MSN5 (importin beta superfamily)	WP3302 eIF5A regulation in response to inhibition of the nuclear export system;WP4657 22q11 2 copy number variation syndrome	https://www.wikipathways.org/instance/WP3302;https://www.wikipathways.org/instance/WP4657	Transcription factor	R-HSA-141424 Amplification of signal from the kinetochores;R-HSA-141444 Amplification of signal from unattached kinetochores via a MAD2 inhibitory signal;R-HSA-162582 Signal Transduction;R-HSA-162587 HIV Life Cycle;R-HSA-162599 Late Phase of HIV Life Cycle;R-HSA-162906 HIV Infection;R-HSA-162909 Host Interactions of HIV factors;R-HSA-1640170 Cell Cycle;R-HSA-1643685 Disease;R-HSA-165054 Rev-media…		G2M CHECKPOINT;E2F TARGETS;MYC TARGETS V1	https://www.gsea-msigdb.org/gsea/msigdb/human/geneset/HALLMARK_G2M_CHECKPOINT;https://www.gsea-msigdb.org/gsea/msigdb/human/geneset/HALLMARK_E2F_TARGETS;https://www.gsea-msigdb.org/gsea/msigdb/human/geneset/HALLMARK_MYC_TARGETS_V1	B
O15118	NPC intracellular cholesterol transporter 1 OS=Homo sapiens OX=9606 GN=NPC1 PE=1 SV=2	NPC1	1.44165	0.00733946	Up	6.89	7	7	7	21906.2	22828.5	23289.3	32778.1	34189.5	31099.2	0.791357	0.824675	0.841322	1.1841	1.23509	1.12345	plasma membrane	K12385	NPC1; Niemann-Pick C1 protein	hsa04142 Lysosome; hsa04979 Cholesterol metabolism; hsa03265 Virion - Ebolavirus and Lyssavirus	GO:0001700 embryonic development via the syncytial blastoderm; GO:0002009 morphogenesis of an epithelium; GO:0002119 nematode larval development; GO:0002164 larval development; GO:0002165 instar larval or pupal development; GO:0003006 developmental process involved in reproduction; GO:0003008 system process; GO:0006082 organic acid metabolic process; GO:0006486 protein glycosylation; GO:0006629 l…	GO:0000323 lytic vacuole; GO:0005576 extracellular region; GO:0005622 intracellular anatomical structure; GO:0005634 nucleus; GO:0005635 nuclear envelope; GO:0005737 cytoplasm; GO:0005764 lysosome; GO:0005765 lysosomal membrane; GO:0005768 endosome; GO:0005770 late endosome; GO:0005773 vacuole; GO:0005774 vacuolar membrane; GO:0005783 endoplasmic reticulum; GO:0005794 Golgi apparatus; GO:0005886 …	GO:0004888 transmembrane signaling receptor activity; GO:0005215 transporter activity; GO:0005319 lipid transporter activity; GO:0005488 binding; GO:0005496 steroid binding; GO:0008289 lipid binding; GO:0015485 cholesterol binding; GO:0032934 sterol binding; GO:0036094 small molecule binding; GO:0038023 signaling receptor activity; GO:0043178 alcohol binding; GO:0060089 molecular transducer activ…	PF16414; PF22314	PF16414 Niemann-Pick C1 N terminus; PF22314 NPC1, middle luminal domain	I	KOG1933	Cholesterol transport protein (Niemann-Pick C disease protein)	WP4153 Degradation pathway of sphingolipids including diseases;WP4217 Ebola virus infection in host;WP5064 7 oxo C and 7 beta HC pathways;WP5304 Cholesterol metabolism	https://www.wikipathways.org/instance/WP4153;https://www.wikipathways.org/instance/WP4217;https://www.wikipathways.org/instance/WP5064;https://www.wikipathways.org/instance/WP5304		R-HSA-174824 Plasma lipoprotein assembly, remodeling, and clearance;R-HSA-382551 Transport of small molecules;R-HSA-8964038 LDL clearance;R-HSA-8964043 Plasma lipoprotein clearance	https://reactome.org/PathwayBrowser/#/R-HSA-174824;https://reactome.org/PathwayBrowser/#/R-HSA-382551;https://reactome.org/PathwayBrowser/#/R-HSA-8964038;https://reactome.org/PathwayBrowser/#/R-HSA-8964043	XENOBIOTIC METABOLISM;BILE ACID METABOLISM	https://www.gsea-msigdb.org/gsea/msigdb/human/geneset/HALLMARK_XENOBIOTIC_METABOLISM;https://www.gsea-msigdb.org/gsea/msigdb/human/geneset/HALLMARK_BILE_ACID_METABOLISM
O15121	Sphingolipid delta(4)-desaturase DES1 OS=Homo sapiens OX=9606 GN=DEGS1 PE=1 SV=1	DEGS1	1.67673	0.0219507	Up	12.07	3	3	3	13293.8	10461.5	11891.6	20680.7	18274.9	20814.7	0.835937	0.657837	0.747765	1.30044	1.14916	1.30886	plasma membrane	K04712	DEGS; sphingolipid 4-desaturase/C4-monooxygenase [EC:1.14.19.17 1.14.18.5]	hsa00600 Sphingolipid metabolism; hsa04071 Sphingolipid signaling pathway; hsa01100 Metabolic pathways	GO:0000212 meiotic spindle organization; GO:0000226 microtubule cytoskeleton organization; GO:0000280 nuclear division; GO:0001775 cell activation; GO:0002252 immune effector process; GO:0002263 cell activation involved in immune response; GO:0002274 myeloid leukocyte activation; GO:0002275 myeloid cell activation involved in immune response; GO:0002283 neutrophil activation involved in immune re…	GO:0005622 intracellular anatomical structure; GO:0005737 cytoplasm; GO:0005739 mitochondrion; GO:0005783 endoplasmic reticulum; GO:0005789 endoplasmic reticulum membrane; GO:0005886 plasma membrane; GO:0012505 endomembrane system; GO:0012506 vesicle membrane; GO:0016006 Nebenkern; GO:0016020 membrane; GO:0030141 secretory granule; GO:0030659 cytoplasmic vesicle membrane; GO:0030667 secretory gra…	GO:0000170 sphingosine hydroxylase activity; GO:0003824 catalytic activity; GO:0009055 electron transfer activity; GO:0016491 oxidoreductase activity; GO:0016705 oxidoreductase activity, acting on paired donors, with incorporation or reduction of molecular oxygen; GO:0042284 sphingolipid delta-4 desaturase activity;	PF08557; PF00487	PF08557 Sphingolipid Delta4-desaturase (DES); PF00487 Fatty acid desaturase	I	KOG2987	Fatty acid desaturase	WP4725 Sphingolipid metabolism overview;WP4726 Sphingolipid metabolism integrated pathway;WP5121 Sphingolipid metabolism in senescence	https://www.wikipathways.org/instance/WP4725;https://www.wikipathways.org/instance/WP4726;https://www.wikipathways.org/instance/WP5121		R-HSA-1430728 Metabolism;R-HSA-1660661 Sphingolipid de novo biosynthesis;R-HSA-168249 Innate Immune System;R-HSA-168256 Immune System;R-HSA-428157 Sphingolipid metabolism;R-HSA-556833 Metabolism of lipids;R-HSA-6798695 Neutrophil degranulation	https://reactome.org/PathwayBrowser/#/R-HSA-1430728;https://reactome.org/PathwayBrowser/#/R-HSA-1660661;https://reactome.org/PathwayBrowser/#/R-HSA-168249;https://reactome.org/PathwayBrowser/#/R-HSA-168256;https://reactome.org/PathwayBrowser/#/R-HSA-428157;https://reactome.org/PathwayBrowser/#/R-HSA-556833;https://reactome.org/PathwayBrowser/#/R-HSA-6798695	ALLOGRAFT REJECTION	https://www.gsea-msigdb.org/gsea/msigdb/human/geneset/HALLMARK_ALLOGRAFT_REJECTION
O15211	Ral guanine nucleotide dissociation stimulator-like 2 OS=Homo sapiens OX=9606 GN=RGL2 PE=1 SV=1	RGL2	0.540355	0.0177692	Down	7.08	4	4	4	4668.59	4537.03	5400.01	2996.75	2506.71	2388.76	1.24508	1.20999	1.44014	0.79921	0.66852	0.637064	mitochondria	K17636	RGL2; ral guanine nucleotide dissociation stimulator-like 2	hsa04014 Ras signaling pathway	GO:0007154 cell communication; GO:0007165 signal transduction; GO:0007264 small GTPase-mediated signal transduction; GO:0007265 Ras protein signal transduction; GO:0009966 regulation of signal transduction; GO:0009967 positive regulation of signal transduction; GO:0009987 cellular process; GO:0010646 regulation of cell communication; GO:0010647 positive regulation of cell communication; GO:001065…		GO:0005085 guanyl-nucleotide exchange factor activity; GO:0005488 binding; GO:0005515 protein binding; GO:0019899 enzyme binding; GO:0031267 small GTPase binding; GO:0051020 GTPase binding; GO:0098772 molecular function regulator activity;	PF00618; PF00788	PF00618 RasGEF N-terminal motif; PF00788 Ras association (RalGDS/AF-6) domain	T	KOG3629	Guanine-nucleotide releasing factor	WP4223 Ras signaling	https://www.wikipathways.org/instance/WP4223		R-HSA-162582 Signal Transduction;R-HSA-5673001 RAF/MAP kinase cascade;R-HSA-5683057 MAPK family signaling cascades;R-HSA-5684996 MAPK1/MAPK3 signaling	https://reactome.org/PathwayBrowser/#/R-HSA-162582;https://reactome.org/PathwayBrowser/#/R-HSA-5673001;https://reactome.org/PathwayBrowser/#/R-HSA-5683057;https://reactome.org/PathwayBrowser/#/R-HSA-5684996
O15213	WD repeat-containing protein 46 OS=Homo sapiens OX=9606 GN=WDR46 PE=1 SV=3	WDR46	1.44851	0.027914	Up	19.67	9	9	9	8024.27	6978.19	6853.01	11393	9874.22	10390.7	0.899693	0.782405	0.76837	1.2774	1.10711	1.16502	nucleus	K14768			GO:0000462 maturation of SSU-rRNA from tricistronic rRNA transcript (SSU-rRNA, 5.8S rRNA, LSU-rRNA); GO:0006139 nucleobase-containing compound metabolic process; GO:0006364 rRNA processing; GO:0006396 RNA processing; GO:0008152 metabolic process; GO:0009987 cellular process; GO:0010467 gene expression; GO:0016070 RNA metabolic process; GO:0016072 rRNA metabolic process; GO:0022613 ribonucleoprote…	GO:0005622 intracellular anatomical structure; GO:0005634 nucleus; GO:0005654 nucleoplasm; GO:0005730 nucleolus; GO:0030684 preribosome; GO:0030686 90S preribosome; GO:0031974 membrane-enclosed lumen; GO:0031981 nuclear lumen; GO:0032040 small-subunit processome; GO:0032991 protein-containing complex; GO:0043226 organelle; GO:0043227 membrane-bounded organelle; GO:0043228 non-membrane-bounded org…		PF08149	PF08149 BING4CT (NUC141) domain	A	KOG1272	WD40-repeat-containing subunit of the 18S rRNA processing complex				R-HSA-6790901 rRNA modification in the nucleus and cytosol;R-HSA-6791226 Major pathway of rRNA processing in the nucleolus and cytosol;R-HSA-72312 rRNA processing;R-HSA-8868773 rRNA processing in the nucleus and cytosol;R-HSA-8953854 Metabolism of RNA	https://reactome.org/PathwayBrowser/#/R-HSA-6790901;https://reactome.org/PathwayBrowser/#/R-HSA-6791226;https://reactome.org/PathwayBrowser/#/R-HSA-72312;https://reactome.org/PathwayBrowser/#/R-HSA-8868773;https://reactome.org/PathwayBrowser/#/R-HSA-8953854
O15230	Laminin subunit alpha-5 OS=Homo sapiens OX=9606 GN=LAMA5 PE=1 SV=8	LAMA5	0.675568	0.00647965	Down	5.36	15	15	15	5519.47	5510.45	5734.57	3557.97	3948.71	3818.87	1.17895	1.17703	1.2249	0.759978	0.84344	0.815706	extracellular	K06240	LAMA3_5; laminin, alpha 3/5	hsa04510 Focal adhesion; hsa05146 Amoebiasis; hsa05200 Pathways in cancer; hsa05222 Small cell lung cancer; hsa05165 Human papillomavirus infection; hsa04512 ECM-receptor interaction; hsa05145 Toxoplasmosis; hsa04151 PI3K-Akt signaling pathway	GO:0000902 cell morphogenesis; GO:0001525 angiogenesis; GO:0001568 blood vessel development; GO:0001655 urogenital system development; GO:0001657 ureteric bud development; GO:0001658 branching involved in ureteric bud morphogenesis; GO:0001667 ameboidal-type cell migration; GO:0001704 formation of primary germ layer; GO:0001706 endoderm formation; GO:0001738 morphogenesis of a polarized epitheliu…	GO:0005576 extracellular region; GO:0005604 basement membrane; GO:0005610 laminin-5 complex; GO:0005615 extracellular space; GO:0005622 intracellular anatomical structure; GO:0005737 cytoplasm; GO:0005783 endoplasmic reticulum; GO:0012505 endomembrane system; GO:0031012 extracellular matrix; GO:0032991 protein-containing complex; GO:0043083 synaptic cleft; GO:0043226 organelle; GO:0043227 membran…	GO:0005102 signaling receptor binding; GO:0005178 integrin binding; GO:0005198 structural molecule activity; GO:0005488 binding; GO:0005515 protein binding; GO:0044877 protein-containing complex binding; GO:0050839 cell adhesion molecule binding;	PF00055; PF00053; PF00052; PF00054; PF02210	PF00055 Laminin N-terminal (Domain VI); PF00053 Laminin EGF domain; PF00052 Laminin B (Domain IV); PF00054 Laminin G domain; PF02210 Laminin G domain	W	KOG1836	Extracellular matrix glycoprotein Laminin subunits alpha and gamma	WP244 Alpha 6 beta 4 signaling pathway;WP2572 Primary focal segmental glomerulosclerosis FSGS;WP2806 Complement system;WP2839 Hair follicle development organogenesis part 2 of 3;WP306 Focal adhesion;WP3932 Focal adhesion PI3K Akt mTOR signaling pathway;WP4172 PI3K Akt signaling pathway;WP453 Inflammatory response pathway;WP4658 Small cell lung cancer;WP5087 Pleural mesothelioma	https://www.wikipathways.org/instance/WP244;https://www.wikipathways.org/instance/WP2572;https://www.wikipathways.org/instance/WP2806;https://www.wikipathways.org/instance/WP2839;https://www.wikipathways.org/instance/WP306;https://www.wikipathways.org/instance/WP3932;https://www.wikipathways.org/instance/WP4172;https://www.wikipathways.org/instance/WP453;https://www.wikipathways.org/instance/WP46…		R-HSA-1280215 Cytokine Signaling in Immune system;R-HSA-1474228 Degradation of the extracellular matrix;R-HSA-1474244 Extracellular matrix organization;R-HSA-162582 Signal Transduction;R-HSA-168256 Immune System;R-HSA-3000157 Laminin interactions;R-HSA-3000171 Non-integrin membrane-ECM interactions;R-HSA-3000178 ECM proteoglycans;R-HSA-449147 Signaling by Interleukins;R-HSA-6785807 Interleukin-4 …	https://reactome.org/PathwayBrowser/#/R-HSA-1280215;https://reactome.org/PathwayBrowser/#/R-HSA-1474228;https://reactome.org/PathwayBrowser/#/R-HSA-1474244;https://reactome.org/PathwayBrowser/#/R-HSA-162582;https://reactome.org/PathwayBrowser/#/R-HSA-168256;https://reactome.org/PathwayBrowser/#/R-HSA-3000157;https://reactome.org/PathwayBrowser/#/R-HSA-3000171;https://reactome.org/PathwayBrowser/#…
O15243	Leptin receptor gene-related protein OS=Homo sapiens OX=9606 GN=LEPROT PE=1 SV=1	LEPROT	2.41482	0.00960087	Up	9.92	1	1	1	15934.7	16949.1	19901.1	40111.3	48024.5	39330.1	0.530418	0.564184	0.662447	1.33518	1.59859	1.30918	plasma membrane				GO:0006810 transport; GO:0007034 vacuolar transport; GO:0009966 regulation of signal transduction; GO:0009968 negative regulation of signal transduction; GO:0010646 regulation of cell communication; GO:0010648 negative regulation of cell communication; GO:0016192 vesicle-mediated transport; GO:0016197 endosomal transport; GO:0023051 regulation of signaling; GO:0023057 negative regulation of signa…	GO:0005622 intracellular anatomical structure; GO:0005737 cytoplasm; GO:0005768 endosome; GO:0005794 Golgi apparatus; GO:0012505 endomembrane system; GO:0031410 cytoplasmic vesicle; GO:0031982 vesicle; GO:0043226 organelle; GO:0043227 membrane-bounded organelle; GO:0043229 intracellular organelle; GO:0043231 intracellular membrane-bounded organelle; GO:0097708 intracellular vesicle;	GO:0005102 signaling receptor binding; GO:0005488 binding; GO:0005515 protein binding;			T	KOG2174	Leptin receptor gene-related protein
O15269	Serine palmitoyltransferase 1 OS=Homo sapiens OX=9606 GN=SPTLC1 PE=1 SV=1	SPTLC1	1.38502	0.00510218	Up	26	11	11	11	53703.4	52565.5	56122.7	75351.2	76654.9	72909	0.831952	0.814324	0.86943	1.16731	1.18751	1.12948	cytoplasm	K00654	SPT; serine palmitoyltransferase [EC:2.3.1.50]	hsa00600 Sphingolipid metabolism; hsa04071 Sphingolipid signaling pathway; hsa01100 Metabolic pathways	GO:0006066 alcohol metabolic process; GO:0006629 lipid metabolic process; GO:0006643 membrane lipid metabolic process; GO:0006644 phospholipid metabolic process; GO:0006665 sphingolipid metabolic process; GO:0006667 sphinganine metabolic process; GO:0006670 sphingosine metabolic process; GO:0006672 ceramide metabolic process; GO:0006684 sphingomyelin metabolic process; GO:0006686 sphingomyelin bi…	GO:0002178 palmitoyltransferase complex; GO:0005622 intracellular anatomical structure; GO:0005737 cytoplasm; GO:0005783 endoplasmic reticulum; GO:0005789 endoplasmic reticulum membrane; GO:0012505 endomembrane system; GO:0016020 membrane; GO:0017059 serine palmitoyltransferase complex; GO:0031211 endoplasmic reticulum palmitoyltransferase complex; GO:0031984 organelle subcompartment; GO:0032991 …	GO:0003824 catalytic activity; GO:0004758 serine C-palmitoyltransferase activity; GO:0016408 C-acyltransferase activity; GO:0016409 palmitoyltransferase activity; GO:0016454 C-palmitoyltransferase activity; GO:0016740 transferase activity; GO:0016746 acyltransferase activity; GO:0016747 acyltransferase activity, transferring groups other than amino-acyl groups;	PF00155	PF00155 Aminotransferase class I and II	O	KOG1358	Serine palmitoyltransferase	WP1422 Sphingolipid pathway;WP4577 Neurodegeneration with brain iron accumulation NBIA subtypes pathway;WP4725 Sphingolipid metabolism overview;WP4726 Sphingolipid metabolism integrated pathway;WP5121 Sphingolipid metabolism in senescence;WP5179 Biosynthesis and turnover of 1 deoxy sphingoid bases;WP5194 Synthesis of ceramides and 1 deoxyceramides	https://www.wikipathways.org/instance/WP1422;https://www.wikipathways.org/instance/WP4577;https://www.wikipathways.org/instance/WP4725;https://www.wikipathways.org/instance/WP4726;https://www.wikipathways.org/instance/WP5121;https://www.wikipathways.org/instance/WP5179;https://www.wikipathways.org/instance/WP5194		R-HSA-1430728 Metabolism;R-HSA-1660661 Sphingolipid de novo biosynthesis;R-HSA-428157 Sphingolipid metabolism;R-HSA-556833 Metabolism of lipids	https://reactome.org/PathwayBrowser/#/R-HSA-1430728;https://reactome.org/PathwayBrowser/#/R-HSA-1660661;https://reactome.org/PathwayBrowser/#/R-HSA-428157;https://reactome.org/PathwayBrowser/#/R-HSA-556833
O15287	Fanconi anemia group G protein OS=Homo sapiens OX=9606 GN=FANCG PE=1 SV=1	FANCG	0.572154	0.0150762	Down	18.65	10	10	10	8252.27	6923.9	8439.24	4779.69	4519.21	4212.76	1.33363	1.11895	1.36384	0.772432	0.730337	0.680812	mitochondria	K10894	FANCG; fanconi anemia group G protein	hsa03460 Fanconi anemia pathway	GO:0001541 ovarian follicle development; GO:0003006 developmental process involved in reproduction; GO:0006139 nucleobase-containing compound metabolic process; GO:0006259 DNA metabolic process; GO:0006281 DNA repair; GO:0006950 response to stress; GO:0006974 DNA damage response; GO:0006996 organelle organization; GO:0007005 mitochondrion organization; GO:0007275 multicellular organism developmen…	GO:0005622 intracellular anatomical structure; GO:0005634 nucleus; GO:0005654 nucleoplasm; GO:0005730 nucleolus; GO:0005737 cytoplasm; GO:0005739 mitochondrion; GO:0005829 cytosol; GO:0005886 plasma membrane; GO:0016020 membrane; GO:0031974 membrane-enclosed lumen; GO:0031981 nuclear lumen; GO:0032991 protein-containing complex; GO:0043226 organelle; GO:0043227 membrane-bounded organelle; GO:0043…	GO:0003676 nucleic acid binding; GO:0003677 DNA binding; GO:0003684 damaged DNA binding; GO:0005488 binding; GO:0097159 organic cyclic compound binding; GO:1901363 heterocyclic compound binding;						WP2446 Retinoblastoma gene in cancer;WP4946 DNA repair pathways full network;WP5316 Primary ovarian insufficiency	https://www.wikipathways.org/instance/WP2446;https://www.wikipathways.org/instance/WP4946;https://www.wikipathways.org/instance/WP5316		R-HSA-1169410 Antiviral mechanism by IFN-stimulated genes;R-HSA-1280215 Cytokine Signaling in Immune system;R-HSA-168256 Immune System;R-HSA-6783310 Fanconi Anemia Pathway;R-HSA-73894 DNA Repair;R-HSA-913531 Interferon Signaling;R-HSA-9833482 PKR-mediated signaling	https://reactome.org/PathwayBrowser/#/R-HSA-1169410;https://reactome.org/PathwayBrowser/#/R-HSA-1280215;https://reactome.org/PathwayBrowser/#/R-HSA-168256;https://reactome.org/PathwayBrowser/#/R-HSA-6783310;https://reactome.org/PathwayBrowser/#/R-HSA-73894;https://reactome.org/PathwayBrowser/#/R-HSA-913531;https://reactome.org/PathwayBrowser/#/R-HSA-9833482
O15360	Fanconi anemia group A protein OS=Homo sapiens OX=9606 GN=FANCA PE=1 SV=2	FANCA	0.582182	0.023523	Down	9.69	11	11	11	7507.87	6911.33	8248.34	4187.11	5034.12	3975.41	1.25605	1.15625	1.37993	0.700494	0.842197	0.665078	cytoplasm	K10888	FANCA; fanconi anemia group A protein	hsa03460 Fanconi anemia pathway	GO:0000280 nuclear division; GO:0002682 regulation of immune system process; GO:0002694 regulation of leukocyte activation; GO:0003006 developmental process involved in reproduction; GO:0006139 nucleobase-containing compound metabolic process; GO:0006259 DNA metabolic process; GO:0006281 DNA repair; GO:0006355 regulation of DNA-templated transcription; GO:0006950 response to stress; GO:0006974 DN…	GO:0005622 intracellular anatomical structure; GO:0005634 nucleus; GO:0005654 nucleoplasm; GO:0005737 cytoplasm; GO:0031974 membrane-enclosed lumen; GO:0031981 nuclear lumen; GO:0032991 protein-containing complex; GO:0043226 organelle; GO:0043227 membrane-bounded organelle; GO:0043229 intracellular organelle; GO:0043231 intracellular membrane-bounded organelle; GO:0043233 organelle lumen; GO:0043…							WP4016 DNA IR damage and cellular response via ATR;WP4946 DNA repair pathways full network;WP5316 Primary ovarian insufficiency	https://www.wikipathways.org/instance/WP4016;https://www.wikipathways.org/instance/WP4946;https://www.wikipathways.org/instance/WP5316		R-HSA-1169410 Antiviral mechanism by IFN-stimulated genes;R-HSA-1280215 Cytokine Signaling in Immune system;R-HSA-168256 Immune System;R-HSA-6783310 Fanconi Anemia Pathway;R-HSA-73894 DNA Repair;R-HSA-913531 Interferon Signaling;R-HSA-9833482 PKR-mediated signaling	https://reactome.org/PathwayBrowser/#/R-HSA-1169410;https://reactome.org/PathwayBrowser/#/R-HSA-1280215;https://reactome.org/PathwayBrowser/#/R-HSA-168256;https://reactome.org/PathwayBrowser/#/R-HSA-6783310;https://reactome.org/PathwayBrowser/#/R-HSA-73894;https://reactome.org/PathwayBrowser/#/R-HSA-913531;https://reactome.org/PathwayBrowser/#/R-HSA-9833482
O15379	Histone deacetylase 3 OS=Homo sapiens OX=9606 GN=HDAC3 PE=1 SV=2	HDAC3	0.759248	0.0144688	Down	28.97	11	10	10	8100.94	8716.57	7876.4	6072.62	6220.43	6455.74	1.11884	1.20387	1.08783	0.838708	0.859122	0.891621	cytoplasm	K11404	HDAC3; histone deacetylase 3 [EC:3.5.1.98]	hsa04613 Neutrophil extracellular trap formation; hsa05203 Viral carcinogenesis; hsa04919 Thyroid hormone signaling pathway; hsa05034 Alcoholism	GO:0000122 negative regulation of transcription by RNA polymerase II; GO:0000226 microtubule cytoskeleton organization; GO:0001525 angiogenesis; GO:0001558 regulation of cell growth; GO:0001568 blood vessel development; GO:0001817 regulation of cytokine production; GO:0001818 negative regulation of cytokine production; GO:0001889 liver development; GO:0001932 regulation of protein phosphorylation…	GO:0000118 histone deacetylase complex; GO:0000785 chromatin; GO:0005622 intracellular anatomical structure; GO:0005634 nucleus; GO:0005654 nucleoplasm; GO:0005694 chromosome; GO:0005737 cytoplasm; GO:0005794 Golgi apparatus; GO:0005819 spindle; GO:0005829 cytosol; GO:0005856 cytoskeleton; GO:0005874 microtubule; GO:0005876 spindle microtubule; GO:0005886 plasma membrane; GO:0012505 endomembrane …	GO:0003676 nucleic acid binding; GO:0003677 DNA binding; GO:0003682 chromatin binding; GO:0003712 transcription coregulator activity; GO:0003714 transcription corepressor activity; GO:0003824 catalytic activity; GO:0004407 histone deacetylase activity; GO:0005488 binding; GO:0005515 protein binding; GO:0008134 transcription factor binding; GO:0016787 hydrolase activity; GO:0016810 hydrolase activ…	PF00850	PF00850 Histone deacetylase domain	B	KOG1342	Histone deacetylase complex, catalytic component RPD3	WP2064 Neural crest differentiation;WP3414 Initiation of transcription and translation elongation at the HIV 1 LTR;WP3594 Circadian rhythm genes;WP3996 Ethanol effects on histone modifications;WP4533 Transcription co factors SKI and SKIL protein partners;WP4657 22q11 2 copy number variation syndrome;WP4932 7q11 23 copy number variation syndrome;WP4949 16p11 2 proximal deletion syndrome	https://www.wikipathways.org/instance/WP2064;https://www.wikipathways.org/instance/WP3414;https://www.wikipathways.org/instance/WP3594;https://www.wikipathways.org/instance/WP3996;https://www.wikipathways.org/instance/WP4533;https://www.wikipathways.org/instance/WP4657;https://www.wikipathways.org/instance/WP4932;https://www.wikipathways.org/instance/WP4949	Transcription factor	R-HSA-1257604 PIP3 activates AKT signaling;R-HSA-1266738 Developmental Biology;R-HSA-1368071 NR1D1 (REV-ERBA) represses gene expression;R-HSA-1430728 Metabolism;R-HSA-157118 Signaling by NOTCH;R-HSA-1592230 Mitochondrial biogenesis;R-HSA-162582 Signal Transduction;R-HSA-1643685 Disease;R-HSA-1852241 Organelle biogenesis and maintenance;R-HSA-193670 p75NTR negatively regulates cell cycle via SC1;R…		P53 PATHWAY	https://www.gsea-msigdb.org/gsea/msigdb/human/geneset/HALLMARK_P53_PATHWAY	A
O15382	Branched-chain-amino-acid aminotransferase, mitochondrial OS=Homo sapiens OX=9606 GN=BCAT2 PE=1 SV=2	BCAT2	0.744273	0.0155181	Down	19.13	7	7	7	61026.4	58097.7	58653.1	43218.7	47238.9	41857.2	1.18081	1.12414	1.13488	0.836243	0.91403	0.809899	mitochondria	K00826	E2.6.1.42; branched-chain amino acid aminotransferase [EC:2.6.1.42]	hsa00770 Pantothenate and CoA biosynthesis; hsa00270 Cysteine and methionine metabolism; hsa01210 2-Oxocarboxylic acid metabolism; hsa01240 Biosynthesis of cofactors; hsa00290 Valine, leucine and isoleucine biosynthesis; hsa01230 Biosynthesis of amino acids; hsa00280 Valine, leucine and isoleucine degradation; hsa01100 Metabolic pathways	GO:0000082 G1/S transition of mitotic cell cycle; GO:0000278 mitotic cell cycle; GO:0002119 nematode larval development; GO:0002164 larval development; GO:0006082 organic acid metabolic process; GO:0006520 amino acid metabolic process; GO:0006549 isoleucine metabolic process; GO:0006550 isoleucine catabolic process; GO:0006551 L-leucine metabolic process; GO:0006573 valine metabolic process; GO:0…	GO:0005622 intracellular anatomical structure; GO:0005634 nucleus; GO:0005737 cytoplasm; GO:0005739 mitochondrion; GO:0005759 mitochondrial matrix; GO:0005829 cytosol; GO:0031974 membrane-enclosed lumen; GO:0043226 organelle; GO:0043227 membrane-bounded organelle; GO:0043229 intracellular organelle; GO:0043231 intracellular membrane-bounded organelle; GO:0043233 organelle lumen; GO:0070013 intrac…	GO:0003824 catalytic activity; GO:0004084 branched-chain-amino-acid transaminase activity; GO:0008483 transaminase activity; GO:0016740 transferase activity; GO:0016769 transferase activity, transferring nitrogenous groups;	PF01063	PF01063 Amino-transferase class IV	E	KOG0975	Branched chain aminotransferase BCAT1, pyridoxal phosphate enzymes type IV superfamily	WP2525 Trans sulfuration one carbon metabolism and related pathways;WP3940 One carbon metabolism and related pathways;WP4686 Leucine isoleucine and valine metabolism;WP5220 Metabolic reprogramming in pancreatic cancer	https://www.wikipathways.org/instance/WP2525;https://www.wikipathways.org/instance/WP3940;https://www.wikipathways.org/instance/WP4686;https://www.wikipathways.org/instance/WP5220		R-HSA-1430728 Metabolism;R-HSA-70895 Branched-chain amino acid catabolism;R-HSA-71291 Metabolism of amino acids and derivatives	https://reactome.org/PathwayBrowser/#/R-HSA-1430728;https://reactome.org/PathwayBrowser/#/R-HSA-70895;https://reactome.org/PathwayBrowser/#/R-HSA-71291
O15431	High affinity copper uptake protein 1 OS=Homo sapiens OX=9606 GN=SLC31A1 PE=1 SV=1	SLC31A1	1.93771	0.0231408	Up	16.32	3	3	3	11044.8	8981.08	9223.75	16838.2	17720.1	22119	0.771223	0.62712	0.644065	1.17576	1.23734	1.5445	plasma membrane	K14686	SLC31A1; solute carrier family 31 (copper transporter), member 1	hsa04978 Mineral absorption; hsa01524 Platinum drug resistance	GO:0000041 transition metal ion transport; GO:0002027 regulation of heart rate; GO:0006810 transport; GO:0006811 monoatomic ion transport; GO:0006812 monoatomic cation transport; GO:0006825 copper ion transport; GO:0006855 xenobiotic transmembrane transport; GO:0006873 intracellular monoatomic ion homeostasis; GO:0006878 intracellular copper ion homeostasis; GO:0008016 regulation of heart contrac…	GO:0005622 intracellular anatomical structure; GO:0005737 cytoplasm; GO:0005768 endosome; GO:0005770 late endosome; GO:0005886 plasma membrane; GO:0012505 endomembrane system; GO:0016020 membrane; GO:0031410 cytoplasmic vesicle; GO:0031982 vesicle; GO:0036477 somatodendritic compartment; GO:0043025 neuronal cell body; GO:0043226 organelle; GO:0043227 membrane-bounded organelle; GO:0043229 intrace…	GO:0005215 transporter activity; GO:0005375 copper ion transmembrane transporter activity; GO:0005488 binding; GO:0005515 protein binding; GO:0008324 monoatomic cation transmembrane transporter activity; GO:0015075 monoatomic ion transmembrane transporter activity; GO:0015318 inorganic molecular entity transmembrane transporter activity; GO:0022857 transmembrane transporter activity; GO:0022890 i…			P	KOG3386	Copper transporter	WP3286 Copper homeostasis;WP5189 Copper metabolism	https://www.wikipathways.org/instance/WP3286;https://www.wikipathways.org/instance/WP5189		R-HSA-382551 Transport of small molecules;R-HSA-425366 Transport of bile salts and organic acids, metal ions and amine compounds;R-HSA-425407 SLC-mediated transmembrane transport;R-HSA-425410 Metal ion SLC transporters	https://reactome.org/PathwayBrowser/#/R-HSA-382551;https://reactome.org/PathwayBrowser/#/R-HSA-425366;https://reactome.org/PathwayBrowser/#/R-HSA-425407;https://reactome.org/PathwayBrowser/#/R-HSA-425410	INFLAMMATORY RESPONSE	https://www.gsea-msigdb.org/gsea/msigdb/human/geneset/HALLMARK_INFLAMMATORY_RESPONSE
O15460	Prolyl 4-hydroxylase subunit alpha-2 OS=Homo sapiens OX=9606 GN=P4HA2 PE=1 SV=1	P4HA2	0.634264	0.00244226	Down	32.9	17	17	17	99355.5	105265	103758	64413.6	65909.5	65270.4	1.18287	1.25322	1.23528	0.766871	0.78468	0.777072	extracellular	K00472	P4HA; prolyl 4-hydroxylase [EC:1.14.11.2]	hsa00330 Arginine and proline metabolism; hsa01100 Metabolic pathways	GO:0006082 organic acid metabolic process; GO:0006091 generation of precursor metabolites and energy; GO:0006520 amino acid metabolic process; GO:0006575 cellular modified amino acid metabolic process; GO:0007275 multicellular organism development; GO:0008152 metabolic process; GO:0009653 anatomical structure morphogenesis; GO:0009790 embryo development; GO:0009792 embryo development ending in bi…	GO:0005622 intracellular anatomical structure; GO:0005634 nucleus; GO:0005654 nucleoplasm; GO:0005737 cytoplasm; GO:0005739 mitochondrion; GO:0005783 endoplasmic reticulum; GO:0005788 endoplasmic reticulum lumen; GO:0005829 cytosol; GO:0012505 endomembrane system; GO:0016222 procollagen-proline 4-dioxygenase complex; GO:0031974 membrane-enclosed lumen; GO:0031981 nuclear lumen; GO:0032991 protein…	GO:0003824 catalytic activity; GO:0004656 procollagen-proline 4-dioxygenase activity; GO:0005488 binding; GO:0005515 protein binding; GO:0009055 electron transfer activity; GO:0016491 oxidoreductase activity; GO:0016705 oxidoreductase activity, acting on paired donors, with incorporation or reduction of molecular oxygen; GO:0016706 2-oxoglutarate-dependent dioxygenase activity; GO:0019798 procoll…	PF13640	PF13640 2OG-Fe(II) oxygenase superfamily	E	KOG1591	Prolyl 4-hydroxylase alpha subunit	WP3888 VEGFA VEGFR2 signaling;WP3925 Amino acid metabolism;WP4786 Type I collagen synthesis in the context of osteogenesis imperfecta;WP5312 Metabolic pathways of fibroblasts	https://www.wikipathways.org/instance/WP3888;https://www.wikipathways.org/instance/WP3925;https://www.wikipathways.org/instance/WP4786;https://www.wikipathways.org/instance/WP5312		R-HSA-1474244 Extracellular matrix organization;R-HSA-1474290 Collagen formation;R-HSA-1650814 Collagen biosynthesis and modifying enzymes	https://reactome.org/PathwayBrowser/#/R-HSA-1474244;https://reactome.org/PathwayBrowser/#/R-HSA-1474290;https://reactome.org/PathwayBrowser/#/R-HSA-1650814	HYPOXIA;GLYCOLYSIS;HEME METABOLISM	https://www.gsea-msigdb.org/gsea/msigdb/human/geneset/HALLMARK_HYPOXIA;https://www.gsea-msigdb.org/gsea/msigdb/human/geneset/HALLMARK_GLYCOLYSIS;https://www.gsea-msigdb.org/gsea/msigdb/human/geneset/HALLMARK_HEME_METABOLISM
O43148	mRNA cap guanine-N7 methyltransferase OS=Homo sapiens OX=9606 GN=RNMT PE=1 SV=1	RNMT	0.725657	0.0135924	Down	18.28	7	7	7	23656.1	23797.9	24379.2	16100.4	18344.5	17681.4	1.14502	1.15189	1.18002	0.779306	0.887927	0.855831	nucleus	K00565	RNMT; mRNA (guanine-N7-)-methyltransferase [EC:2.1.1.56]	hsa03015 mRNA surveillance pathway	GO:0001510 RNA methylation; GO:0006139 nucleobase-containing compound metabolic process; GO:0006351 DNA-templated transcription; GO:0006366 transcription by RNA polymerase II; GO:0006370 7-methylguanosine mRNA capping; GO:0006396 RNA processing; GO:0006397 mRNA processing; GO:0008152 metabolic process; GO:0009058 biosynthetic process; GO:0009059 macromolecule biosynthetic process; GO:0009451 RNA …	GO:0001650 fibrillar center; GO:0005622 intracellular anatomical structure; GO:0005634 nucleus; GO:0005654 nucleoplasm; GO:0005730 nucleolus; GO:0031533 mRNA capping enzyme complex; GO:0031974 membrane-enclosed lumen; GO:0031981 nuclear lumen; GO:0032991 protein-containing complex; GO:0034518 RNA cap binding complex; GO:0034708 methyltransferase complex; GO:0043226 organelle; GO:0043227 membrane-…	GO:0003676 nucleic acid binding; GO:0003723 RNA binding; GO:0003824 catalytic activity; GO:0004482 mRNA 5'-cap (guanine-N7-)-methyltransferase activity; GO:0005488 binding; GO:0008168 methyltransferase activity; GO:0008170 N-methyltransferase activity; GO:0008173 RNA methyltransferase activity; GO:0008174 mRNA methyltransferase activity; GO:0008757 S-adenosylmethionine-dependent methyltransferase…	PF03291	PF03291 mRNA (guanine-N(7))-methyltransferase domain	A	KOG1975	mRNA cap methyltransferase	WP411 mRNA processing;WP5408 15q25 copy number variation	https://www.wikipathways.org/instance/WP411;https://www.wikipathways.org/instance/WP5408		R-HSA-162587 HIV Life Cycle;R-HSA-162599 Late Phase of HIV Life Cycle;R-HSA-162906 HIV Infection;R-HSA-1643685 Disease;R-HSA-167160 RNA Pol II CTD phosphorylation and interaction with CE during HIV infection;R-HSA-167172 Transcription of the HIV genome;R-HSA-5663205 Infectious disease;R-HSA-72086 mRNA Capping;R-HSA-73857 RNA Polymerase II Transcription;R-HSA-74160 Gene expression (Transcription);…	https://reactome.org/PathwayBrowser/#/R-HSA-162587;https://reactome.org/PathwayBrowser/#/R-HSA-162599;https://reactome.org/PathwayBrowser/#/R-HSA-162906;https://reactome.org/PathwayBrowser/#/R-HSA-1643685;https://reactome.org/PathwayBrowser/#/R-HSA-167160;https://reactome.org/PathwayBrowser/#/R-HSA-167172;https://reactome.org/PathwayBrowser/#/R-HSA-5663205;https://reactome.org/PathwayBrowser/#/R-…	DNA REPAIR	https://www.gsea-msigdb.org/gsea/msigdb/human/geneset/HALLMARK_DNA_REPAIR
O43159	Ribosomal RNA-processing protein 8 OS=Homo sapiens OX=9606 GN=RRP8 PE=1 SV=2	RRP8	1.6025	0.00848946	Up	23.25	10	10	10	9450.49	9233.91	8491.95	15472.9	14095.2	13982.1	0.801721	0.783347	0.720404	1.31262	1.19575	1.18615	nucleus	K14850			GO:0000183 rDNA heterochromatin formation; GO:0006325 chromatin organization; GO:0006355 regulation of DNA-templated transcription; GO:0006915 apoptotic process; GO:0006950 response to stress; GO:0006996 organelle organization; GO:0007154 cell communication; GO:0007165 signal transduction; GO:0008152 metabolic process; GO:0008219 cell death; GO:0009267 cellular response to starvation; GO:0009605 …	GO:0000785 chromatin; GO:0000792 heterochromatin; GO:0005622 intracellular anatomical structure; GO:0005634 nucleus; GO:0005654 nucleoplasm; GO:0005677 chromatin silencing complex; GO:0005694 chromosome; GO:0005730 nucleolus; GO:0005737 cytoplasm; GO:0005829 cytosol; GO:0005886 plasma membrane; GO:0016020 membrane; GO:0017053 transcription repressor complex; GO:0031974 membrane-enclosed lumen; GO…	GO:0003824 catalytic activity; GO:0005488 binding; GO:0005515 protein binding; GO:0008168 methyltransferase activity; GO:0008757 S-adenosylmethionine-dependent methyltransferase activity; GO:0016740 transferase activity; GO:0016741 transferase activity, transferring one-carbon groups; GO:0035064 methylated histone binding; GO:0042393 histone binding; GO:0140030 modification-dependent protein bind…			A	KOG3045	Predicted RNA methylase involved in rRNA processing				R-HSA-212165 Epigenetic regulation of gene expression;R-HSA-427359 SIRT1 negatively regulates rRNA expression;R-HSA-5250941 Negative epigenetic regulation of rRNA expression;R-HSA-74160 Gene expression (Transcription)	https://reactome.org/PathwayBrowser/#/R-HSA-212165;https://reactome.org/PathwayBrowser/#/R-HSA-427359;https://reactome.org/PathwayBrowser/#/R-HSA-5250941;https://reactome.org/PathwayBrowser/#/R-HSA-74160	P53 PATHWAY	https://www.gsea-msigdb.org/gsea/msigdb/human/geneset/HALLMARK_P53_PATHWAY
O43175	D-3-phosphoglycerate dehydrogenase OS=Homo sapiens OX=9606 GN=PHGDH PE=1 SV=4	PHGDH	0.636961	0.00848946	Down	33.96	16	16	16	389922	398694	370969	229693	246309	262608	1.2325	1.26023	1.1726	0.726036	0.778558	0.830077	cytoplasm	K00058	serA; D-3-phosphoglycerate dehydrogenase / 2-oxoglutarate reductase [EC:1.1.1.95 1.1.1.399]	hsa00260 Glycine, serine and threonine metabolism; hsa00270 Cysteine and methionine metabolism; hsa01200 Carbon metabolism; hsa01230 Biosynthesis of amino acids; hsa01100 Metabolic pathways	GO:0006082 organic acid metabolic process; GO:0006091 generation of precursor metabolites and energy; GO:0006520 amino acid metabolic process; GO:0006541 glutamine metabolic process; GO:0006544 glycine metabolic process; GO:0006563 L-serine metabolic process; GO:0006564 L-serine biosynthetic process; GO:0006566 threonine metabolic process; GO:0006790 sulfur compound metabolic process; GO:0006805 …	GO:0005622 intracellular anatomical structure; GO:0005737 cytoplasm; GO:0005829 cytosol; GO:0043209 myelin sheath;	GO:0003824 catalytic activity; GO:0004617 phosphoglycerate dehydrogenase activity; GO:0009055 electron transfer activity; GO:0016491 oxidoreductase activity; GO:0016614 oxidoreductase activity, acting on CH-OH group of donors; GO:0016616 oxidoreductase activity, acting on the CH-OH group of donors, NAD or NADP as acceptor;	PF00389; PF02826; PF19304	PF00389 D-isomer specific 2-hydroxyacid dehydrogenase, catalytic domain; PF02826 D-isomer specific 2-hydroxyacid dehydrogenase, NAD binding domain; PF19304 D-3-phosphoglycerate dehydrogenase intervening domain	E	KOG0068	D-3-phosphoglycerate dehydrogenase, D-isomer-specific 2-hydroxy acid dehydrogenase superfamily	WP2525 Trans sulfuration one carbon metabolism and related pathways;WP4018 Clear cell renal cell carcinoma pathways;WP4688 Serine metabolism;WP5083 Neuroinflammation and glutamatergic signaling;WP5213 Amino acid metabolism in triple negative breast cancer cells;WP5312 Metabolic pathways of fibroblasts;WP5355 Metabolic Epileptic Disorders	https://www.wikipathways.org/instance/WP2525;https://www.wikipathways.org/instance/WP4018;https://www.wikipathways.org/instance/WP4688;https://www.wikipathways.org/instance/WP5083;https://www.wikipathways.org/instance/WP5213;https://www.wikipathways.org/instance/WP5312;https://www.wikipathways.org/instance/WP5355		R-HSA-1430728 Metabolism;R-HSA-71291 Metabolism of amino acids and derivatives;R-HSA-977347 Serine biosynthesis	https://reactome.org/PathwayBrowser/#/R-HSA-1430728;https://reactome.org/PathwayBrowser/#/R-HSA-71291;https://reactome.org/PathwayBrowser/#/R-HSA-977347	MTORC1 SIGNALING	https://www.gsea-msigdb.org/gsea/msigdb/human/geneset/HALLMARK_MTORC1_SIGNALING
O43184	Disintegrin and metalloproteinase domain-containing protein 12 OS=Homo sapiens OX=9606 GN=ADAM12 PE=1 SV=3	ADAM12	3.16487	0.00250102	Up	12.32	9	9	9	4095.57	4143.66	3944.67	13581.8	11658.5	13320.1	0.48426	0.489946	0.466417	1.60591	1.3785	1.57497	extracellular	K06835			GO:0000302 response to reactive oxygen species; GO:0000768 syncytium formation by plasma membrane fusion; GO:0001558 regulation of cell growth; GO:0001775 cell activation; GO:0001890 placenta development; GO:0001932 regulation of protein phosphorylation; GO:0001934 positive regulation of protein phosphorylation; GO:0001952 regulation of cell-matrix adhesion; GO:0001953 negative regulation of cell…	GO:0005576 extracellular region; GO:0005615 extracellular space; GO:0005622 intracellular anatomical structure; GO:0005634 nucleus; GO:0005654 nucleoplasm; GO:0005886 plasma membrane; GO:0009897 external side of plasma membrane; GO:0009986 cell surface; GO:0016020 membrane; GO:0031974 membrane-enclosed lumen; GO:0031981 nuclear lumen; GO:0031982 vesicle; GO:0043226 organelle; GO:0043227 membrane-…	GO:0003824 catalytic activity; GO:0004175 endopeptidase activity; GO:0004222 metalloendopeptidase activity; GO:0005080 protein kinase C binding; GO:0005102 signaling receptor binding; GO:0005178 integrin binding; GO:0005488 binding; GO:0005515 protein binding; GO:0005518 collagen binding; GO:0008233 peptidase activity; GO:0008237 metallopeptidase activity; GO:0008270 zinc ion binding; GO:0016787 …	PF01421; PF00200	PF01421 Reprolysin (M12B) family zinc metalloprotease; PF00200 Disintegrin	O	KOG3607	Meltrins, fertilins and related Zn-dependent metalloproteinases of the ADAMs family				R-HSA-1474244 Extracellular matrix organization;R-HSA-162582 Signal Transduction;R-HSA-177929 Signaling by EGFR;R-HSA-8941237 Invadopodia formation;R-HSA-9006934 Signaling by Receptor Tyrosine Kinases	https://reactome.org/PathwayBrowser/#/R-HSA-1474244;https://reactome.org/PathwayBrowser/#/R-HSA-162582;https://reactome.org/PathwayBrowser/#/R-HSA-177929;https://reactome.org/PathwayBrowser/#/R-HSA-8941237;https://reactome.org/PathwayBrowser/#/R-HSA-9006934	MYOGENESIS;EPITHELIAL MESENCHYMAL TRANSITION	https://www.gsea-msigdb.org/gsea/msigdb/human/geneset/HALLMARK_MYOGENESIS;https://www.gsea-msigdb.org/gsea/msigdb/human/geneset/HALLMARK_EPITHELIAL_MESENCHYMAL_TRANSITION
O43187	Interleukin-1 receptor-associated kinase-like 2 OS=Homo sapiens OX=9606 GN=IRAK2 PE=1 SV=2	IRAK2	1.84804	0.0123139	Up	1.92	1	1	1	1730.04	1563.03	1790.04	2776.57	3238.48	3378.74	0.717021	0.647803	0.741888	1.15076	1.3422	1.40033	cytoplasm	K04731	IRAK2; interleukin-1 receptor-associated kinase 2 [EC:2.7.11.1]	hsa04722 Neurotrophin signaling pathway; hsa05152 Tuberculosis	GO:0000165 MAPK cascade; GO:0001932 regulation of protein phosphorylation; GO:0001934 positive regulation of protein phosphorylation; GO:0001959 regulation of cytokine-mediated signaling pathway; GO:0002218 activation of innate immune response; GO:0002221 pattern recognition receptor signaling pathway; GO:0002224 toll-like receptor signaling pathway; GO:0002237 response to molecule of bacterial o…	GO:0005622 intracellular anatomical structure; GO:0005634 nucleus; GO:0005737 cytoplasm; GO:0005768 endosome; GO:0005829 cytosol; GO:0005886 plasma membrane; GO:0010008 endosome membrane; GO:0012505 endomembrane system; GO:0016020 membrane; GO:0031090 organelle membrane; GO:0031410 cytoplasmic vesicle; GO:0031982 vesicle; GO:0043226 organelle; GO:0043227 membrane-bounded organelle; GO:0043229 int…	GO:0003824 catalytic activity; GO:0004672 protein kinase activity; GO:0004674 protein serine/threonine kinase activity; GO:0005488 binding; GO:0005515 protein binding; GO:0016301 kinase activity; GO:0016740 transferase activity; GO:0016772 transferase activity, transferring phosphorus-containing groups; GO:0016773 phosphotransferase activity, alcohol group as acceptor; GO:0042802 identical protei…	PF00531; PF00069	PF00531 Death domain; PF00069 Protein kinase domain	T	KOG1187	Serine/threonine protein kinase	WP195 IL 1 signaling pathway;WP2637 Interleukin 1 IL 1 structural pathway;WP4136 Fibrin complement receptor 3 signaling pathway;WP4496 Signal transduction through IL1R	https://www.wikipathways.org/instance/WP195;https://www.wikipathways.org/instance/WP2637;https://www.wikipathways.org/instance/WP4136;https://www.wikipathways.org/instance/WP4496		R-HSA-1280215 Cytokine Signaling in Immune system;R-HSA-1643685 Disease;R-HSA-166016 Toll Like Receptor 4 (TLR4) Cascade;R-HSA-166058 MyD88:MAL(TIRAP) cascade initiated on plasma membrane;R-HSA-166166 MyD88-independent TLR4 cascade ;R-HSA-168138 Toll Like Receptor 9 (TLR9) Cascade;R-HSA-168142 Toll Like Receptor 10 (TLR10) Cascade;R-HSA-168164 Toll Like Receptor 3 (TLR3) Cascade;R-HSA-168176 Toll…		INFLAMMATORY RESPONSE	https://www.gsea-msigdb.org/gsea/msigdb/human/geneset/HALLMARK_INFLAMMATORY_RESPONSE
O43252	Bifunctional 3'-phosphoadenosine 5'-phosphosulfate synthase 1 OS=Homo sapiens OX=9606 GN=PAPSS1 PE=1 SV=2	PAPSS1	0.729772	0.00616502	Down	33.17	18	17	17	141744	132301	132379	96867.7	101043	98686	1.20973	1.12914	1.1298	0.826727	0.862362	0.842245	nucleus	K13811	PAPSS; 3'-phosphoadenosine 5'-phosphosulfate synthase [EC:2.7.7.4 2.7.1.25]	hsa00450 Selenocompound metabolism; hsa00920 Sulfur metabolism; hsa00230 Purine metabolism; hsa01100 Metabolic pathways	GO:0000103 sulfate assimilation; GO:0001501 skeletal system development; GO:0006082 organic acid metabolic process; GO:0006139 nucleobase-containing compound metabolic process; GO:0006163 purine nucleotide metabolic process; GO:0006164 purine nucleotide biosynthetic process; GO:0006753 nucleoside phosphate metabolic process; GO:0006790 sulfur compound metabolic process; GO:0006793 phosphorus meta…	GO:0005622 intracellular anatomical structure; GO:0005634 nucleus; GO:0005737 cytoplasm; GO:0005829 cytosol; GO:0009336 sulfate adenylyltransferase complex (ATP); GO:0032991 protein-containing complex; GO:0043226 organelle; GO:0043227 membrane-bounded organelle; GO:0043229 intracellular organelle; GO:0043231 intracellular membrane-bounded organelle; GO:0061695 transferase complex, transferring ph…	GO:0003824 catalytic activity; GO:0004020 adenylylsulfate kinase activity; GO:0004779 sulfate adenylyltransferase activity; GO:0004781 sulfate adenylyltransferase (ATP) activity; GO:0005488 binding; GO:0005515 protein binding; GO:0016301 kinase activity; GO:0016740 transferase activity; GO:0016772 transferase activity, transferring phosphorus-containing groups; GO:0016773 phosphotransferase activ…	PF01583; PF14306; PF01747	PF01583 Adenylylsulphate kinase; PF14306 PUA-like domain; PF01747 ATP-sulfurylase	F	KOG4238	Bifunctional ATP sulfurylase/adenosine 5'-phosphosulfate kinase	WP692 Sulfation biotransformation reaction	https://www.wikipathways.org/instance/WP692		R-HSA-1430728 Metabolism;R-HSA-156580 Phase II - Conjugation of compounds;R-HSA-156584 Cytosolic sulfonation of small molecules;R-HSA-1630316 Glycosaminoglycan metabolism;R-HSA-1643685 Disease;R-HSA-174362 Transport and synthesis of PAPS;R-HSA-211859 Biological oxidations;R-HSA-2408522 Selenoamino acid metabolism;R-HSA-2408550 Metabolism of ingested H2SeO4 and H2SeO3 into H2Se;R-HSA-5663202 Disea…	https://reactome.org/PathwayBrowser/#/R-HSA-1430728;https://reactome.org/PathwayBrowser/#/R-HSA-156580;https://reactome.org/PathwayBrowser/#/R-HSA-156584;https://reactome.org/PathwayBrowser/#/R-HSA-1630316;https://reactome.org/PathwayBrowser/#/R-HSA-1643685;https://reactome.org/PathwayBrowser/#/R-HSA-174362;https://reactome.org/PathwayBrowser/#/R-HSA-211859;https://reactome.org/PathwayBrowser/#/R…
O43493	Trans-Golgi network integral membrane protein 2 OS=Homo sapiens OX=9606 GN=TGOLN2 PE=1 SV=4	TGOLN2	1.89749	0.00285403	Up	17.85	6	6	6	24809.8	24901.2	26340.6	49573.5	45636.5	49097.2	0.675529	0.678018	0.71721	1.3498	1.24261	1.33683	extracellular				GO:0006810 transport; GO:0006892 post-Golgi vesicle-mediated transport; GO:0006895 Golgi to endosome transport; GO:0008152 metabolic process; GO:0009987 cellular process; GO:0016043 cellular component organization; GO:0016192 vesicle-mediated transport; GO:0016482 cytosolic transport; GO:0019538 protein metabolic process; GO:0036211 protein modification process; GO:0043170 macromolecule metabolic…	GO:0000139 Golgi membrane; GO:0005622 intracellular anatomical structure; GO:0005634 nucleus; GO:0005654 nucleoplasm; GO:0005737 cytoplasm; GO:0005768 endosome; GO:0005783 endoplasmic reticulum; GO:0005788 endoplasmic reticulum lumen; GO:0005794 Golgi apparatus; GO:0005798 Golgi-associated vesicle; GO:0005802 trans-Golgi network; GO:0005886 plasma membrane; GO:0012505 endomembrane system; GO:0012…										R-HSA-199991 Membrane Trafficking;R-HSA-199992 trans-Golgi Network Vesicle Budding;R-HSA-381426 Regulation of Insulin-like Growth Factor (IGF) transport and uptake by Insulin-like Growth Factor Binding Proteins (IGFBPs);R-HSA-392499 Metabolism of proteins;R-HSA-432722 Golgi Associated Vesicle Biogenesis;R-HSA-5653656 Vesicle-mediated transport;R-HSA-597592 Post-translational protein modification;…	https://reactome.org/PathwayBrowser/#/R-HSA-199991;https://reactome.org/PathwayBrowser/#/R-HSA-199992;https://reactome.org/PathwayBrowser/#/R-HSA-381426;https://reactome.org/PathwayBrowser/#/R-HSA-392499;https://reactome.org/PathwayBrowser/#/R-HSA-432722;https://reactome.org/PathwayBrowser/#/R-HSA-5653656;https://reactome.org/PathwayBrowser/#/R-HSA-597592;https://reactome.org/PathwayBrowser/#/R-H…
O43516	WAS/WASL-interacting protein family member 1 OS=Homo sapiens OX=9606 GN=WIPF1 PE=1 SV=3	WIPF1	0.474141	0.0192937	Down	5.57	2	2	2	8120.26	8575.6	9916.33	3790.27	3803.9	5023.77	1.24194	1.31158	1.51664	0.579698	0.581782	0.768354	nucleus	K19475	WIPF; WAS/WASL-interacting protein	hsa05130 Pathogenic Escherichia coli infection; hsa04144 Endocytosis; hsa05135 Yersinia infection	GO:0002252 immune effector process; GO:0002253 activation of immune response; GO:0002376 immune system process; GO:0002429 immune response-activating cell surface receptor signaling pathway; GO:0002431 Fc receptor mediated stimulatory signaling pathway; GO:0002433 immune response-regulating cell surface receptor signaling pathway involved in phagocytosis; GO:0002682 regulation of immune system pr…	GO:0005622 intracellular anatomical structure; GO:0005737 cytoplasm; GO:0005829 cytosol; GO:0005856 cytoskeleton; GO:0005884 actin filament; GO:0015629 actin cytoskeleton; GO:0043226 organelle; GO:0043228 non-membrane-bounded organelle; GO:0043229 intracellular organelle; GO:0043232 intracellular non-membrane-bounded organelle; GO:0099080 supramolecular complex; GO:0099081 supramolecular polymer;…	GO:0003779 actin binding; GO:0005488 binding; GO:0005515 protein binding; GO:0005522 profilin binding; GO:0008092 cytoskeletal protein binding; GO:0017124 SH3 domain binding; GO:0019904 protein domain specific binding;			Z	KOG4462	WASP-interacting protein VRP1/WIP, contains WH2 domain				R-HSA-162582 Signal Transduction;R-HSA-1643685 Disease;R-HSA-168249 Innate Immune System;R-HSA-168256 Immune System;R-HSA-194315 Signaling by Rho GTPases;R-HSA-195258 RHO GTPase Effectors;R-HSA-2029480 Fcgamma receptor (FCGR) dependent phagocytosis;R-HSA-2029482 Regulation of actin dynamics for phagocytic cup formation;R-HSA-5663205 Infectious disease;R-HSA-5663213 RHO GTPases Activate WASPs and …	https://reactome.org/PathwayBrowser/#/R-HSA-162582;https://reactome.org/PathwayBrowser/#/R-HSA-1643685;https://reactome.org/PathwayBrowser/#/R-HSA-168249;https://reactome.org/PathwayBrowser/#/R-HSA-168256;https://reactome.org/PathwayBrowser/#/R-HSA-194315;https://reactome.org/PathwayBrowser/#/R-HSA-195258;https://reactome.org/PathwayBrowser/#/R-HSA-2029480;https://reactome.org/PathwayBrowser/#/R-…	EPITHELIAL MESENCHYMAL TRANSITION	https://www.gsea-msigdb.org/gsea/msigdb/human/geneset/HALLMARK_EPITHELIAL_MESENCHYMAL_TRANSITION
O43520	Phospholipid-transporting ATPase IC OS=Homo sapiens OX=9606 GN=ATP8B1 PE=1 SV=3	ATP8B1	2.80841	0.00131954	Up	15.11	19	19	17	15538.8	14988	15759.9	41718.8	45077	43196.4	0.528894	0.510146	0.536419	1.41998	1.53428	1.47027	plasma membrane	K01530			GO:0001775 cell activation; GO:0002252 immune effector process; GO:0002263 cell activation involved in immune response; GO:0002274 myeloid leukocyte activation; GO:0002275 myeloid cell activation involved in immune response; GO:0002283 neutrophil activation involved in immune response; GO:0002366 leukocyte activation involved in immune response; GO:0002376 immune system process; GO:0002443 leukoc…	GO:0005622 intracellular anatomical structure; GO:0005737 cytoplasm; GO:0005783 endoplasmic reticulum; GO:0005794 Golgi apparatus; GO:0005886 plasma membrane; GO:0005903 brush border; GO:0005929 cilium; GO:0012505 endomembrane system; GO:0012506 vesicle membrane; GO:0016020 membrane; GO:0016324 apical plasma membrane; GO:0030141 secretory granule; GO:0030425 dendrite; GO:0030659 cytoplasmic vesic…	GO:0003824 catalytic activity; GO:0005215 transporter activity; GO:0005319 lipid transporter activity; GO:0005488 binding; GO:0005543 phospholipid binding; GO:0005548 phospholipid transporter activity; GO:0008289 lipid binding; GO:0008509 monoatomic anion transmembrane transporter activity; GO:0008514 organic anion transmembrane transporter activity; GO:0015075 monoatomic ion transmembrane transp…			R	KOG0206	P-type ATPase	WP5090 Complement system in neuronal development and plasticity;WP5176 Disorders of bile acid synthesis and biliary transport;WP5238 Cholestasis	https://www.wikipathways.org/instance/WP5090;https://www.wikipathways.org/instance/WP5176;https://www.wikipathways.org/instance/WP5238		R-HSA-382551 Transport of small molecules;R-HSA-936837 Ion transport by P-type ATPases;R-HSA-983712 Ion channel transport	https://reactome.org/PathwayBrowser/#/R-HSA-382551;https://reactome.org/PathwayBrowser/#/R-HSA-936837;https://reactome.org/PathwayBrowser/#/R-HSA-983712	APICAL SURFACE	https://www.gsea-msigdb.org/gsea/msigdb/human/geneset/HALLMARK_APICAL_SURFACE
O43556	Epsilon-sarcoglycan OS=Homo sapiens OX=9606 GN=SGCE PE=1 SV=6	SGCE	4.55209	0.0193181	Up	9.38	4	4	4	3560.22	1758	2116.41	11472.7	9485.09	12885.3	0.517502	0.255537	0.307635	1.66764	1.37872	1.87297	plasma membrane	K27061			GO:0001655 urogenital system development; GO:0001822 kidney development; GO:0003008 system process; GO:0003012 muscle system process; GO:0007155 cell adhesion; GO:0007160 cell-matrix adhesion; GO:0007275 multicellular organism development; GO:0007399 nervous system development; GO:0007417 central nervous system development; GO:0007420 brain development; GO:0007517 muscle organ development; GO:000…	GO:0005622 intracellular anatomical structure; GO:0005737 cytoplasm; GO:0005794 Golgi apparatus; GO:0005886 plasma membrane; GO:0012505 endomembrane system; GO:0016010 dystrophin-associated glycoprotein complex; GO:0016011 dystroglycan complex; GO:0016012 sarcoglycan complex; GO:0016020 membrane; GO:0030425 dendrite; GO:0031252 cell leading edge; GO:0031253 cell projection membrane; GO:0031256 le…	GO:0005198 structural molecule activity; GO:0008307 structural constituent of muscle;	PF05510; PF20989	PF05510 Sarcoglycan alpha/epsilon N-terminal domain; PF20989 Sarcoglycan alpha/epsilon second domain	S	KOG4482	Sarcoglycan complex, alpha/epsilon subunits						APICAL JUNCTION	https://www.gsea-msigdb.org/gsea/msigdb/human/geneset/HALLMARK_APICAL_JUNCTION
O43567	E3 ubiquitin-protein ligase RNF13 OS=Homo sapiens OX=9606 GN=RNF13 PE=1 SV=1	RNF13	1.7994	0.0279069	Up	4.46	2	2	2	4544.23	4971.1	3593.57	8461.4	7705.43	7421.33	0.742985	0.812779	0.587552	1.38345	1.25984	1.21339	extracellular	K15692			GO:0006810 transport; GO:0008152 metabolic process; GO:0009987 cellular process; GO:0016192 vesicle-mediated transport; GO:0016197 endosomal transport; GO:0016567 protein ubiquitination; GO:0019538 protein metabolic process; GO:0032446 protein modification by small protein conjugation; GO:0036211 protein modification process; GO:0043170 macromolecule metabolic process; GO:0043412 macromolecule mo…	GO:0000323 lytic vacuole; GO:0005622 intracellular anatomical structure; GO:0005634 nucleus; GO:0005635 nuclear envelope; GO:0005637 nuclear inner membrane; GO:0005654 nucleoplasm; GO:0005737 cytoplasm; GO:0005764 lysosome; GO:0005765 lysosomal membrane; GO:0005768 endosome; GO:0005770 late endosome; GO:0005773 vacuole; GO:0005774 vacuolar membrane; GO:0005829 cytosol; GO:0010008 endosome membran…	GO:0003824 catalytic activity; GO:0004842 ubiquitin-protein transferase activity; GO:0005488 binding; GO:0008270 zinc ion binding; GO:0016740 transferase activity; GO:0019787 ubiquitin-like protein transferase activity; GO:0043167 ion binding; GO:0043169 cation binding; GO:0046872 metal ion binding; GO:0046914 transition metal ion binding; GO:0061630 ubiquitin protein ligase activity; GO:0061659 …	PF13639	PF13639 Ring finger domain	O	KOG4628	Predicted E3 ubiquitin ligase
O43597	Protein sprouty homolog 2 OS=Homo sapiens OX=9606 GN=SPRY2 PE=1 SV=1	SPRY2	4.50261	0.00733946	Up	23.49	6	6	6	1497.83	1637.32		6314.78	7121.37	7738.38	0.308073	0.336763		1.29882	1.46472	1.59163	cytoplasm	K17383	SPRY2; protein sprouty homolog 2	hsa05206 MicroRNAs in cancer	GO:0000132 establishment of mitotic spindle orientation; GO:0000226 microtubule cytoskeleton organization; GO:0000278 mitotic cell cycle; GO:0000578 embryonic axis specification; GO:0001654 eye development; GO:0001736 establishment of planar polarity; GO:0001738 morphogenesis of a polarized epithelium; GO:0001745 compound eye morphogenesis; GO:0001763 morphogenesis of a branching structure; GO:00…	GO:0001726 ruffle; GO:0005622 intracellular anatomical structure; GO:0005634 nucleus; GO:0005737 cytoplasm; GO:0005829 cytosol; GO:0005856 cytoskeleton; GO:0005886 plasma membrane; GO:0015630 microtubule cytoskeleton; GO:0016020 membrane; GO:0031252 cell leading edge; GO:0031253 cell projection membrane; GO:0031256 leading edge membrane; GO:0032587 ruffle membrane; GO:0042995 cell projection; GO:…	GO:0004857 enzyme inhibitor activity; GO:0004860 protein kinase inhibitor activity; GO:0005488 binding; GO:0005515 protein binding; GO:0008047 enzyme activator activity; GO:0019207 kinase regulator activity; GO:0019209 kinase activator activity; GO:0019210 kinase inhibitor activity; GO:0019887 protein kinase regulator activity; GO:0019899 enzyme binding; GO:0019900 kinase binding; GO:0019901 prot…						WP2261 Glioblastoma signaling pathways;WP2263 Androgen receptor network in prostate cancer;WP2858 Ectoderm differentiation;WP437 EGF EGFR signaling pathway;WP5180 DYRK1A involvement regarding cell proliferation in brain development	https://www.wikipathways.org/instance/WP2261;https://www.wikipathways.org/instance/WP2263;https://www.wikipathways.org/instance/WP2858;https://www.wikipathways.org/instance/WP437;https://www.wikipathways.org/instance/WP5180		R-HSA-1295596 Spry regulation of FGF signaling;R-HSA-162582 Signal Transduction;R-HSA-177929 Signaling by EGFR;R-HSA-182971 EGFR downregulation;R-HSA-190236 Signaling by FGFR;R-HSA-5654726 Negative regulation of FGFR1 signaling;R-HSA-5654727 Negative regulation of FGFR2 signaling;R-HSA-5654732 Negative regulation of FGFR3 signaling;R-HSA-5654733 Negative regulation of FGFR4 signaling;R-HSA-565473…	https://reactome.org/PathwayBrowser/#/R-HSA-1295596;https://reactome.org/PathwayBrowser/#/R-HSA-162582;https://reactome.org/PathwayBrowser/#/R-HSA-177929;https://reactome.org/PathwayBrowser/#/R-HSA-182971;https://reactome.org/PathwayBrowser/#/R-HSA-190236;https://reactome.org/PathwayBrowser/#/R-HSA-5654726;https://reactome.org/PathwayBrowser/#/R-HSA-5654727;https://reactome.org/PathwayBrowser/#/R…	KRAS SIGNALING UP	https://www.gsea-msigdb.org/gsea/msigdb/human/geneset/HALLMARK_KRAS_SIGNALING_UP
O43719	HIV Tat-specific factor 1 OS=Homo sapiens OX=9606 GN=HTATSF1 PE=1 SV=1	HTATSF1	0.643971	0.0189639	Down	15.23	13	13	13	31522.1	33142.7	33139	22837	18531.2	21614.6	1.1763	1.23677	1.23663	0.852198	0.69152	0.806582	nucleus	K13093			GO:0000375 RNA splicing, via transesterification reactions; GO:0000377 RNA splicing, via transesterification reactions with bulged adenosine as nucleophile; GO:0000398 mRNA splicing, via spliceosome; GO:0006139 nucleobase-containing compound metabolic process; GO:0006355 regulation of DNA-templated transcription; GO:0006357 regulation of transcription by RNA polymerase II; GO:0006396 RNA processi…	GO:0005622 intracellular anatomical structure; GO:0005634 nucleus; GO:0005654 nucleoplasm; GO:0005681 spliceosomal complex; GO:0005684 U2-type spliceosomal complex; GO:0005686 U2 snRNP; GO:0030532 small nuclear ribonucleoprotein complex; GO:0031974 membrane-enclosed lumen; GO:0031981 nuclear lumen; GO:0032991 protein-containing complex; GO:0043226 organelle; GO:0043227 membrane-bounded organelle;…	GO:0003676 nucleic acid binding; GO:0003723 RNA binding; GO:0003729 mRNA binding; GO:0005488 binding; GO:0043021 ribonucleoprotein complex binding; GO:0044877 protein-containing complex binding; GO:0070990 snRNP binding; GO:0097159 organic cyclic compound binding; GO:1901363 heterocyclic compound binding; GO:1990447 U2 snRNP binding;	PF00076	PF00076 RNA recognition motif	K	KOG1548	Transcription elongation factor TAT-SF1				R-HSA-72163 mRNA Splicing - Major Pathway;R-HSA-72172 mRNA Splicing;R-HSA-72203 Processing of Capped Intron-Containing Pre-mRNA;R-HSA-8953854 Metabolism of RNA	https://reactome.org/PathwayBrowser/#/R-HSA-72163;https://reactome.org/PathwayBrowser/#/R-HSA-72172;https://reactome.org/PathwayBrowser/#/R-HSA-72203;https://reactome.org/PathwayBrowser/#/R-HSA-8953854
O43752	Syntaxin-6 OS=Homo sapiens OX=9606 GN=STX6 PE=1 SV=1	STX6	2.92058	0.00763033	Up	19.22	4	4	4	5105.93	5369.4	5642.83	12904.5	17018.7	17151.2	0.484797	0.509813	0.535775	1.22525	1.61589	1.62847	cytoplasm	K08498	STX6; syntaxin 6	hsa04130 SNARE interactions in vesicular transport	GO:0006810 transport; GO:0006836 neurotransmitter transport; GO:0006886 intracellular protein transport; GO:0006887 exocytosis; GO:0006904 vesicle docking involved in exocytosis; GO:0006906 vesicle fusion; GO:0006996 organelle organization; GO:0007030 Golgi organization; GO:0007032 endosome organization; GO:0007154 cell communication; GO:0007267 cell-cell signaling; GO:0007268 chemical synaptic t…	GO:0000138 Golgi trans cisterna; GO:0000139 Golgi membrane; GO:0005622 intracellular anatomical structure; GO:0005634 nucleus; GO:0005654 nucleoplasm; GO:0005737 cytoplasm; GO:0005768 endosome; GO:0005769 early endosome; GO:0005794 Golgi apparatus; GO:0005795 Golgi stack; GO:0005802 trans-Golgi network; GO:0005829 cytosol; GO:0005886 plasma membrane; GO:0008021 synaptic vesicle; GO:0012505 endome…	GO:0000149 SNARE binding; GO:0005484 SNAP receptor activity; GO:0005488 binding; GO:0005515 protein binding; GO:0019905 syntaxin binding;	PF09177	PF09177 Syntaxin 6, N-terminal	U	KOG3202	SNARE protein TLG1/Syntaxin 6				R-HSA-199991 Membrane Trafficking;R-HSA-5653656 Vesicle-mediated transport;R-HSA-6811438 Intra-Golgi traffic;R-HSA-6811440 Retrograde transport at the Trans-Golgi-Network;R-HSA-6811442 Intra-Golgi and retrograde Golgi-to-ER traffic	https://reactome.org/PathwayBrowser/#/R-HSA-199991;https://reactome.org/PathwayBrowser/#/R-HSA-5653656;https://reactome.org/PathwayBrowser/#/R-HSA-6811438;https://reactome.org/PathwayBrowser/#/R-HSA-6811440;https://reactome.org/PathwayBrowser/#/R-HSA-6811442
O43813	Glutathione S-transferase LANCL1 OS=Homo sapiens OX=9606 GN=LANCL1 PE=1 SV=1	LANCL1	0.641273	0.0176851	Down	24.06	9	9	9	23244.4	22318.8	23266.3	15858.8	15303.7	12976	1.23457	1.1854	1.23573	0.842299	0.812816	0.689186	cytoplasm	K25210	LANCL1; glutathione transferase [EC:2.5.1.18]	hsa00480 Glutathione metabolism; hsa01100 Metabolic pathways	GO:0007154 cell communication; GO:0007165 signal transduction; GO:0007186 G protein-coupled receptor signaling pathway; GO:0009987 cellular process; GO:0023052 signaling; GO:0050789 regulation of biological process; GO:0050794 regulation of cellular process; GO:0050896 response to stimulus; GO:0051716 cellular response to stimulus; GO:0065007 biological regulation;	GO:0005886 plasma membrane; GO:0016020 membrane; GO:0071944 cell periphery;	GO:0004888 transmembrane signaling receptor activity; GO:0004930 G protein-coupled receptor activity; GO:0005102 signaling receptor binding; GO:0005488 binding; GO:0005515 protein binding; GO:0008270 zinc ion binding; GO:0017124 SH3 domain binding; GO:0019904 protein domain specific binding; GO:0033218 amide binding; GO:0038023 signaling receptor activity; GO:0042277 peptide binding; GO:0043167 i…			V	KOG2787	Lanthionine synthetase C-like protein 1
O43815	Striatin OS=Homo sapiens OX=9606 GN=STRN PE=1 SV=4	STRN	0.757558	0.0217098	Down	25.9	17	17	16	23335.3	22997.9	22362.1	18804.4	16768.8	16467.5	1.15965	1.14289	1.11129	0.934488	0.833329	0.818356	nucleus	K17608			GO:0000122 negative regulation of transcription by RNA polymerase II; GO:0000165 MAPK cascade; GO:0001700 embryonic development via the syncytial blastoderm; GO:0001932 regulation of protein phosphorylation; GO:0001934 positive regulation of protein phosphorylation; GO:0002009 morphogenesis of an epithelium; GO:0006355 regulation of DNA-templated transcription; GO:0006357 regulation of transcript…	GO:0005622 intracellular anatomical structure; GO:0005634 nucleus; GO:0005654 nucleoplasm; GO:0005737 cytoplasm; GO:0005794 Golgi apparatus; GO:0005886 plasma membrane; GO:0005911 cell-cell junction; GO:0005923 bicellular tight junction; GO:0012505 endomembrane system; GO:0014069 postsynaptic density; GO:0016020 membrane; GO:0030054 cell junction; GO:0030425 dendrite; GO:0031974 membrane-enclosed…	GO:0003700 DNA-binding transcription factor activity; GO:0005102 signaling receptor binding; GO:0005488 binding; GO:0005515 protein binding; GO:0005516 calmodulin binding; GO:0008134 transcription factor binding; GO:0019899 enzyme binding; GO:0019902 phosphatase binding; GO:0019903 protein phosphatase binding; GO:0019904 protein domain specific binding; GO:0030331 nuclear estrogen receptor bindin…			D	KOG0642	Cell-cycle nuclear protein, contains WD-40 repeats	WP4205 MET in type 1 papillary renal cell carcinoma	https://www.wikipathways.org/instance/WP4205		R-HSA-1257604 PIP3 activates AKT signaling;R-HSA-162582 Signal Transduction;R-HSA-1643685 Disease;R-HSA-199418 Negative regulation of the PI3K/AKT network;R-HSA-2219528 PI3K/AKT Signaling in Cancer;R-HSA-2219530 Constitutive Signaling by Aberrant PI3K in Cancer;R-HSA-5663202 Diseases of signal transduction by growth factor receptors and second messengers;R-HSA-6811558 PI5P, PP2A and IER3 Regulate…	https://reactome.org/PathwayBrowser/#/R-HSA-1257604;https://reactome.org/PathwayBrowser/#/R-HSA-162582;https://reactome.org/PathwayBrowser/#/R-HSA-1643685;https://reactome.org/PathwayBrowser/#/R-HSA-199418;https://reactome.org/PathwayBrowser/#/R-HSA-2219528;https://reactome.org/PathwayBrowser/#/R-HSA-2219530;https://reactome.org/PathwayBrowser/#/R-HSA-5663202;https://reactome.org/PathwayBrowser/#…	KRAS SIGNALING UP	https://www.gsea-msigdb.org/gsea/msigdb/human/geneset/HALLMARK_KRAS_SIGNALING_UP
O43818	U3 small nucleolar RNA-interacting protein 2 OS=Homo sapiens OX=9606 GN=RRP9 PE=1 SV=1	RRP9	1.32098	0.0435817	Up	29.68	11	11	11	29804.7	25682.5	25666.6	33328.3	37263	36611	0.949415	0.818105	0.817598	1.06166	1.187	1.16623	nucleus	K14793			GO:0006139 nucleobase-containing compound metabolic process; GO:0006364 rRNA processing; GO:0006396 RNA processing; GO:0008152 metabolic process; GO:0009987 cellular process; GO:0010467 gene expression; GO:0016070 RNA metabolic process; GO:0016072 rRNA metabolic process; GO:0022613 ribonucleoprotein complex biogenesis; GO:0042254 ribosome biogenesis; GO:0043170 macromolecule metabolic process; GO…	GO:0005622 intracellular anatomical structure; GO:0005634 nucleus; GO:0005654 nucleoplasm; GO:0005730 nucleolus; GO:0005732 sno(s)RNA-containing ribonucleoprotein complex; GO:0030684 preribosome; GO:0031428 box C/D methylation guide snoRNP complex; GO:0031974 membrane-enclosed lumen; GO:0031981 nuclear lumen; GO:0032040 small-subunit processome; GO:0032991 protein-containing complex; GO:0043226 o…	GO:0003676 nucleic acid binding; GO:0003723 RNA binding; GO:0005488 binding; GO:0030515 snoRNA binding; GO:0034511 U3 snoRNA binding; GO:0097159 organic cyclic compound binding; GO:1901363 heterocyclic compound binding;			A	KOG0299	U3 snoRNP-associated protein (contains WD40 repeats)				R-HSA-6790901 rRNA modification in the nucleus and cytosol;R-HSA-6791226 Major pathway of rRNA processing in the nucleolus and cytosol;R-HSA-72312 rRNA processing;R-HSA-8868773 rRNA processing in the nucleus and cytosol;R-HSA-8953854 Metabolism of RNA	https://reactome.org/PathwayBrowser/#/R-HSA-6790901;https://reactome.org/PathwayBrowser/#/R-HSA-6791226;https://reactome.org/PathwayBrowser/#/R-HSA-72312;https://reactome.org/PathwayBrowser/#/R-HSA-8868773;https://reactome.org/PathwayBrowser/#/R-HSA-8953854	UNFOLDED PROTEIN RESPONSE;MTORC1 SIGNALING;MYC TARGETS V1;MYC TARGETS V2	https://www.gsea-msigdb.org/gsea/msigdb/human/geneset/HALLMARK_UNFOLDED_PROTEIN_RESPONSE;https://www.gsea-msigdb.org/gsea/msigdb/human/geneset/HALLMARK_MTORC1_SIGNALING;https://www.gsea-msigdb.org/gsea/msigdb/human/geneset/HALLMARK_MYC_TARGETS_V1;https://www.gsea-msigdb.org/gsea/msigdb/human/geneset/HALLMARK_MYC_TARGETS_V2
O43837	Isocitrate dehydrogenase [NAD] subunit beta, mitochondrial OS=Homo sapiens OX=9606 GN=IDH3B PE=1 SV=2	IDH3B	1.42879	0.00866438	Up	28.57	10	10	10	28751	29302	28598.8	40858.7	43914.7	39034.1	0.819664	0.835373	0.815325	1.16484	1.25197	1.11283	mitochondria	K00030	IDH3; isocitrate dehydrogenase (NAD+) [EC:1.1.1.41]	hsa01210 2-Oxocarboxylic acid metabolism; hsa01200 Carbon metabolism; hsa00020 Citrate cycle (TCA cycle); hsa01230 Biosynthesis of amino acids; hsa01100 Metabolic pathways	GO:0002165 instar larval or pupal development; GO:0006082 organic acid metabolic process; GO:0006091 generation of precursor metabolites and energy; GO:0006099 tricarboxylic acid cycle; GO:0006101 citrate metabolic process; GO:0006102 isocitrate metabolic process; GO:0006103 2-oxoglutarate metabolic process; GO:0006139 nucleobase-containing compound metabolic process; GO:0006734 NADH metabolic pr…	GO:0005622 intracellular anatomical structure; GO:0005737 cytoplasm; GO:0005739 mitochondrion; GO:0005759 mitochondrial matrix; GO:0031974 membrane-enclosed lumen; GO:0032991 protein-containing complex; GO:0043226 organelle; GO:0043227 membrane-bounded organelle; GO:0043229 intracellular organelle; GO:0043231 intracellular membrane-bounded organelle; GO:0043233 organelle lumen; GO:0045239 tricarb…	GO:0003824 catalytic activity; GO:0004448 isocitrate dehydrogenase [NAD(P)+] activity; GO:0004449 isocitrate dehydrogenase (NAD+) activity; GO:0009055 electron transfer activity; GO:0016491 oxidoreductase activity; GO:0016614 oxidoreductase activity, acting on CH-OH group of donors; GO:0016616 oxidoreductase activity, acting on the CH-OH group of donors, NAD or NADP as acceptor;	PF00180	PF00180 Isocitrate/isopropylmalate dehydrogenase	E	KOG0784	Isocitrate dehydrogenase, gamma subunit	WP78 TCA cycle aka Krebs or citric acid cycle	https://www.wikipathways.org/instance/WP78		R-HSA-1428517 The citric acid (TCA) cycle and respiratory electron transport;R-HSA-1430728 Metabolism;R-HSA-71403 Citric acid cycle (TCA cycle);R-HSA-71406 Pyruvate metabolism and Citric Acid (TCA) cycle	https://reactome.org/PathwayBrowser/#/R-HSA-1428517;https://reactome.org/PathwayBrowser/#/R-HSA-1430728;https://reactome.org/PathwayBrowser/#/R-HSA-71403;https://reactome.org/PathwayBrowser/#/R-HSA-71406	FATTY ACID METABOLISM;OXIDATIVE PHOSPHORYLATION	https://www.gsea-msigdb.org/gsea/msigdb/human/geneset/HALLMARK_FATTY_ACID_METABOLISM;https://www.gsea-msigdb.org/gsea/msigdb/human/geneset/HALLMARK_OXIDATIVE_PHOSPHORYLATION
O43847	Nardilysin OS=Homo sapiens OX=9606 GN=NRDC PE=1 SV=3	NRDC	0.736686	0.00659921	Down	21.2	21	21	21	39466.2	41950.7	39584.1	29517.8	28937.2	30684.8	1.12685	1.19779	1.13022	0.842801	0.826223	0.876121	mitochondria	K01411			GO:0006457 protein folding; GO:0006508 proteolysis; GO:0007528 neuromuscular junction development; GO:0008152 metabolic process; GO:0008283 cell population proliferation; GO:0009893 positive regulation of metabolic process; GO:0009894 regulation of catabolic process; GO:0009896 positive regulation of catabolic process; GO:0009987 cellular process; GO:0010604 positive regulation of macromolecule m…	GO:0005622 intracellular anatomical structure; GO:0005737 cytoplasm; GO:0005739 mitochondrion; GO:0005829 cytosol; GO:0009986 cell surface; GO:0032991 protein-containing complex; GO:0043226 organelle; GO:0043227 membrane-bounded organelle; GO:0043229 intracellular organelle; GO:0043231 intracellular membrane-bounded organelle; GO:0101031 protein folding chaperone complex;	GO:0003824 catalytic activity; GO:0004175 endopeptidase activity; GO:0004222 metalloendopeptidase activity; GO:0005488 binding; GO:0005515 protein binding; GO:0008233 peptidase activity; GO:0008237 metallopeptidase activity; GO:0016787 hydrolase activity; GO:0019838 growth factor binding; GO:0042562 hormone binding; GO:0044183 protein folding chaperone; GO:0048408 epidermal growth factor binding;…	PF05193	PF05193 Peptidase M16 inactive domain	O	KOG0959	N-arginine dibasic convertase NRD1 and related Zn2+-dependent endopeptidases, insulinase superfamily
O60232	Protein ZNRD2 OS=Homo sapiens OX=9606 GN=ZNRD2 PE=1 SV=1	ZNRD2	1.43364	0.0149766	Up	11.56	2	2	2	40878.4	46219.1	44248	66561.2	61267.1	60473.9	0.767315	0.867563	0.830564	1.2494	1.15002	1.13514	extracellular				GO:0000278 mitotic cell cycle; GO:0007049 cell cycle; GO:0009987 cellular process;		GO:0005488 binding; GO:0005515 protein binding; GO:0042802 identical protein binding;			DV	KOG4537	Zn-ribbon-containing protein implicated in mitosis
O60292	Signal-induced proliferation-associated 1-like protein 3 OS=Homo sapiens OX=9606 GN=SIPA1L3 PE=1 SV=3	SIPA1L3	1.80381	0.00258464	Up	10.16	14	14	14	7430.41	6759.75	7017.88	12661.7	12766.4	12827.1	0.749748	0.682077	0.708123	1.2776	1.28816	1.29429	nucleus	K17703	SIPA1L3; signal-induced proliferation-associated 1 like protein 3	hsa04015 Rap1 signaling pathway	GO:0000902 cell morphogenesis; GO:0001654 eye development; GO:0002064 epithelial cell development; GO:0002244 hematopoietic progenitor cell differentiation; GO:0002376 immune system process; GO:0002520 immune system development; GO:0003382 epithelial cell morphogenesis; GO:0006996 organelle organization; GO:0007010 cytoskeleton organization; GO:0007163 establishment or maintenance of cell polarit…	GO:0001725 stress fiber; GO:0005622 intracellular anatomical structure; GO:0005856 cytoskeleton; GO:0005911 cell-cell junction; GO:0015629 actin cytoskeleton; GO:0030054 cell junction; GO:0032432 actin filament bundle; GO:0042641 actomyosin; GO:0043226 organelle; GO:0043228 non-membrane-bounded organelle; GO:0043229 intracellular organelle; GO:0043232 intracellular non-membrane-bounded organelle;…		PF21022; PF00595	PF21022 Rap/Ran-GAP protein dimerization domain; PF00595 PDZ domain	T	KOG3686	Rap1-GTPase-activating protein (Rap1GAP)
O60293	Zinc finger C3H1 domain-containing protein OS=Homo sapiens OX=9606 GN=ZFC3H1 PE=1 SV=3	ZFC3H1	0.676993	0.0133187	Down	7.14	14	14	14	8550.55	8288.53	8896.03	6235.51	5366.36	5820.63	1.18874	1.15232	1.23677	0.866894	0.74606	0.809215	nucleus					GO:0000178 exosome (RNase complex); GO:0005622 intracellular anatomical structure; GO:0005634 nucleus; GO:0032991 protein-containing complex; GO:0043226 organelle; GO:0043227 membrane-bounded organelle; GO:0043229 intracellular organelle; GO:0043231 intracellular membrane-bounded organelle; GO:1902494 catalytic complex; GO:1905354 exoribonuclease complex;		PF10650	PF10650 Putative zinc-finger domain	S	KOG4839	Uncharacterized conserved protein
O60353	Frizzled-6 OS=Homo sapiens OX=9606 GN=FZD6 PE=1 SV=2	FZD6	1.60929	0.00927495	Up	9.21	6	6	6	11973.2	13262.5	11428.7	20500.2	19187.1	19316.5	0.75092	0.831781	0.716771	1.28571	1.20335	1.21147	plasma membrane	K02376	FZD6; frizzled 6	hsa05224 Breast cancer; hsa05217 Basal cell carcinoma; hsa04150 mTOR signaling pathway; hsa05200 Pathways in cancer; hsa05010 Alzheimer disease; hsa04310 Wnt signaling pathway; hsa04916 Melanogenesis; hsa04550 Signaling pathways regulating pluripotency of stem cells; hsa05165 Human papillomavirus infection; hsa05225 Hepatocellular carcinoma; hsa05205 Proteoglycans in cancer; hsa04390 Hippo signal…	GO:0001736 establishment of planar polarity; GO:0001738 morphogenesis of a polarized epithelium; GO:0001775 cell activation; GO:0001838 embryonic epithelial tube formation; GO:0001841 neural tube formation; GO:0001843 neural tube closure; GO:0001942 hair follicle development; GO:0002009 morphogenesis of an epithelium; GO:0006355 regulation of DNA-templated transcription; GO:0006950 response to st…	GO:0005886 plasma membrane; GO:0016020 membrane; GO:0016327 apicolateral plasma membrane; GO:0045177 apical part of cell; GO:0071944 cell periphery; GO:0098590 plasma membrane region;	GO:0004888 transmembrane signaling receptor activity; GO:0004930 G protein-coupled receptor activity; GO:0005488 binding; GO:0005515 protein binding; GO:0017147 Wnt-protein binding; GO:0019899 enzyme binding; GO:0031625 ubiquitin protein ligase binding; GO:0038023 signaling receptor activity; GO:0042813 Wnt receptor activity; GO:0044389 ubiquitin-like protein ligase binding; GO:0060089 molecular …	PF01392	PF01392 Fz domain	T	KOG3577	Smoothened and related G-protein-coupled receptors	WP2059 Alzheimer 39 s disease and miRNA effects;WP3658 Wnt beta catenin signaling pathway in leukemia;WP3680 Physico chemical features and toxicity associated pathways;WP3931 Embryonic stem cell pluripotency pathways;WP399 Wnt signaling pathway and pluripotency;WP4150 Wnt signaling in kidney disease;WP4239 Epithelial to mesenchymal transition in colorectal cancer;WP4258 lncRNA in canonical Wnt si…	https://www.wikipathways.org/instance/WP2059;https://www.wikipathways.org/instance/WP3658;https://www.wikipathways.org/instance/WP3680;https://www.wikipathways.org/instance/WP3931;https://www.wikipathways.org/instance/WP399;https://www.wikipathways.org/instance/WP4150;https://www.wikipathways.org/instance/WP4239;https://www.wikipathways.org/instance/WP4258;https://www.wikipathways.org/instance/WP…		R-HSA-162582 Signal Transduction;R-HSA-1643685 Disease;R-HSA-195721 Signaling by WNT;R-HSA-201681 TCF dependent signaling in response to WNT;R-HSA-372790 Signaling by GPCR;R-HSA-373080 Class B/2 (Secretin family receptors);R-HSA-3858494 Beta-catenin independent WNT signaling;R-HSA-4086398 Ca2+ pathway;R-HSA-4086400 PCP/CE pathway;R-HSA-4641263 Regulation of FZD by ubiquitination;R-HSA-4791275 Sig…	https://reactome.org/PathwayBrowser/#/R-HSA-162582;https://reactome.org/PathwayBrowser/#/R-HSA-1643685;https://reactome.org/PathwayBrowser/#/R-HSA-195721;https://reactome.org/PathwayBrowser/#/R-HSA-201681;https://reactome.org/PathwayBrowser/#/R-HSA-372790;https://reactome.org/PathwayBrowser/#/R-HSA-373080;https://reactome.org/PathwayBrowser/#/R-HSA-3858494;https://reactome.org/PathwayBrowser/#/R-…
O60437	Periplakin OS=Homo sapiens OX=9606 GN=PPL PE=1 SV=4	PPL	0.322597	0.00460166	Down	11.56	18	18	18	16799.4	14930.6	14125.2	5467.12	4449.33	4876.28	1.66199	1.47711	1.39743	0.540871	0.44018	0.482418	nucleus	K10386			GO:0006996 organelle organization; GO:0007010 cytoskeleton organization; GO:0007275 multicellular organism development; GO:0008219 cell death; GO:0008544 epidermis development; GO:0009605 response to external stimulus; GO:0009612 response to mechanical stimulus; GO:0009628 response to abiotic stimulus; GO:0009888 tissue development; GO:0009913 epidermal cell differentiation; GO:0009987 cellular p…	GO:0001533 cornified envelope; GO:0005622 intracellular anatomical structure; GO:0005634 nucleus; GO:0005737 cytoplasm; GO:0005739 mitochondrion; GO:0005829 cytosol; GO:0005856 cytoskeleton; GO:0005886 plasma membrane; GO:0005911 cell-cell junction; GO:0016020 membrane; GO:0019897 extrinsic component of plasma membrane; GO:0019898 extrinsic component of membrane; GO:0030054 cell junction; GO:0030…	GO:0005198 structural molecule activity; GO:0005200 structural constituent of cytoskeleton;	PF17902	PF17902 SH3 domain	Z	KOG0516	Dystonin, GAS (Growth-arrest-specific protein), and related proteins				R-HSA-1266738 Developmental Biology;R-HSA-1280218 Adaptive Immune System;R-HSA-168256 Immune System;R-HSA-6805567 Keratinization;R-HSA-6809371 Formation of the cornified envelope;R-HSA-8851680 Butyrophilin (BTN) family interactions	https://reactome.org/PathwayBrowser/#/R-HSA-1266738;https://reactome.org/PathwayBrowser/#/R-HSA-1280218;https://reactome.org/PathwayBrowser/#/R-HSA-168256;https://reactome.org/PathwayBrowser/#/R-HSA-6805567;https://reactome.org/PathwayBrowser/#/R-HSA-6809371;https://reactome.org/PathwayBrowser/#/R-HSA-8851680
O60447	Ecotropic viral integration site 5 protein homolog OS=Homo sapiens OX=9606 GN=EVI5 PE=1 SV=3	EVI5	0.751274	0.0397563	Down	10.86	8	8	8	8003.44	7256.23	6589.07	5287.26	5547.07	5580.05	1.25501	1.13784	1.03323	0.82909	0.86983	0.875002	nucleus	K20242			GO:0001667 ameboidal-type cell migration; GO:0002064 epithelial cell development; GO:0002065 columnar/cuboidal epithelial cell differentiation; GO:0002066 columnar/cuboidal epithelial cell development; GO:0003006 developmental process involved in reproduction; GO:0006810 transport; GO:0006886 intracellular protein transport; GO:0007275 multicellular organism development; GO:0007276 gamete generat…	GO:0005622 intracellular anatomical structure; GO:0005634 nucleus; GO:0005737 cytoplasm; GO:0005794 Golgi apparatus; GO:0005815 microtubule organizing center; GO:0005819 spindle; GO:0005829 cytosol; GO:0005856 cytoskeleton; GO:0012505 endomembrane system; GO:0015630 microtubule cytoskeleton; GO:0031982 vesicle; GO:0043226 organelle; GO:0043227 membrane-bounded organelle; GO:0043228 non-membrane-b…	GO:0005096 GTPase activator activity; GO:0005488 binding; GO:0005515 protein binding; GO:0008047 enzyme activator activity; GO:0019899 enzyme binding; GO:0030234 enzyme regulator activity; GO:0030695 GTPase regulator activity; GO:0031267 small GTPase binding; GO:0051020 GTPase binding; GO:0060589 nucleoside-triphosphatase regulator activity; GO:0098772 molecular function regulator activity;			R	KOG4436	Predicted GTPase activator NB4S/EVI5 (contains TBC domain)/Calmodulin-binding protein Pollux (contains PTB and TBC domains)						KRAS SIGNALING UP	https://www.gsea-msigdb.org/gsea/msigdb/human/geneset/HALLMARK_KRAS_SIGNALING_UP
O60462	Neuropilin-2 OS=Homo sapiens OX=9606 GN=NRP2 PE=1 SV=3	NRP2	2.09049	0.0122518	Up	9.56	8	8	8	5980.86	6062.57	7764.91	14138.2	13263.8	14007.1	0.586192	0.5942	0.761049	1.3857	1.3	1.37285	peroxisome	K06819			GO:0000902 cell morphogenesis; GO:0001525 angiogenesis; GO:0001568 blood vessel development; GO:0001667 ameboidal-type cell migration; GO:0001755 neural crest cell migration; GO:0001764 neuron migration; GO:0001936 regulation of endothelial cell proliferation; GO:0001938 positive regulation of endothelial cell proliferation; GO:0001944 vasculature development; GO:0003002 regionalization; GO:00030…	GO:0002116 semaphorin receptor complex; GO:0005886 plasma membrane; GO:0016020 membrane; GO:0030424 axon; GO:0032991 protein-containing complex; GO:0042995 cell projection; GO:0043005 neuron projection; GO:0043235 receptor complex; GO:0071944 cell periphery; GO:0120025 plasma membrane bounded cell projection;	GO:0003824 catalytic activity; GO:0004672 protein kinase activity; GO:0004713 protein tyrosine kinase activity; GO:0004714 transmembrane receptor protein tyrosine kinase activity; GO:0004888 transmembrane signaling receptor activity; GO:0005021 vascular endothelial growth factor receptor activity; GO:0005488 binding; GO:0005515 protein binding; GO:0016301 kinase activity; GO:0016740 transferase a…	PF00431; PF00754; PF00629	PF00431 CUB domain; PF00754 F5/8 type C domain; PF00629 MAM domain, meprin/A5/mu				WP3888 VEGFA VEGFR2 signaling;WP4239 Epithelial to mesenchymal transition in colorectal cancer	https://www.wikipathways.org/instance/WP3888;https://www.wikipathways.org/instance/WP4239		R-HSA-1266738 Developmental Biology;R-HSA-162582 Signal Transduction;R-HSA-194138 Signaling by VEGF;R-HSA-194306 Neurophilin interactions with VEGF and VEGFR;R-HSA-373760 L1CAM interactions;R-HSA-422475 Axon guidance;R-HSA-447038 NrCAM interactions;R-HSA-9006934 Signaling by Receptor Tyrosine Kinases;R-HSA-9675108 Nervous system development	https://reactome.org/PathwayBrowser/#/R-HSA-1266738;https://reactome.org/PathwayBrowser/#/R-HSA-162582;https://reactome.org/PathwayBrowser/#/R-HSA-194138;https://reactome.org/PathwayBrowser/#/R-HSA-194306;https://reactome.org/PathwayBrowser/#/R-HSA-373760;https://reactome.org/PathwayBrowser/#/R-HSA-422475;https://reactome.org/PathwayBrowser/#/R-HSA-447038;https://reactome.org/PathwayBrowser/#/R-H…	HEDGEHOG SIGNALING	https://www.gsea-msigdb.org/gsea/msigdb/human/geneset/HALLMARK_HEDGEHOG_SIGNALING
O60499	Syntaxin-10 OS=Homo sapiens OX=9606 GN=STX10 PE=1 SV=1	STX10	1.39116	0.0304608	Up	20.88	4	4	4	7453.72	6906.57	7185.18	9239.15	11103.1	9631.01	0.868079	0.804356	0.836804	1.07601	1.29309	1.12165	cytoplasm	K23937	STX10; syntaxin 10	hsa05132 Salmonella infection	GO:0006810 transport; GO:0006886 intracellular protein transport; GO:0006906 vesicle fusion; GO:0006996 organelle organization; GO:0008104 protein localization; GO:0009987 cellular process; GO:0015031 protein transport; GO:0015833 peptide transport; GO:0016043 cellular component organization; GO:0016050 vesicle organization; GO:0016192 vesicle-mediated transport; GO:0016197 endosomal transport; G…	GO:0000139 Golgi membrane; GO:0005622 intracellular anatomical structure; GO:0005737 cytoplasm; GO:0005794 Golgi apparatus; GO:0005802 trans-Golgi network; GO:0012505 endomembrane system; GO:0016020 membrane; GO:0031090 organelle membrane; GO:0031201 SNARE complex; GO:0031982 vesicle; GO:0031984 organelle subcompartment; GO:0032588 trans-Golgi network membrane; GO:0032991 protein-containing compl…	GO:0000149 SNARE binding; GO:0005484 SNAP receptor activity; GO:0005488 binding; GO:0005515 protein binding; GO:0019905 syntaxin binding;	PF09177	PF09177 Syntaxin 6, N-terminal	U	KOG3202	SNARE protein TLG1/Syntaxin 6				R-HSA-199991 Membrane Trafficking;R-HSA-5653656 Vesicle-mediated transport;R-HSA-6811440 Retrograde transport at the Trans-Golgi-Network;R-HSA-6811442 Intra-Golgi and retrograde Golgi-to-ER traffic	https://reactome.org/PathwayBrowser/#/R-HSA-199991;https://reactome.org/PathwayBrowser/#/R-HSA-5653656;https://reactome.org/PathwayBrowser/#/R-HSA-6811440;https://reactome.org/PathwayBrowser/#/R-HSA-6811442
O60502	Protein O-GlcNAcase OS=Homo sapiens OX=9606 GN=OGA PE=1 SV=2	OGA	0.658613	0.00568761	Down	15.94	16	16	16	44543.4	43578.2	47162.4	28458.6	29828	30813.2	1.19109	1.16528	1.26112	0.76098	0.797598	0.823942	cytoplasm	K15719	NCOAT; protein O-GlcNAcase / histone acetyltransferase [EC:3.2.1.169 2.3.1.48]	hsa04931 Insulin resistance	GO:0002119 nematode larval development; GO:0002164 larval development; GO:0002791 regulation of peptide secretion; GO:0002793 positive regulation of peptide secretion; GO:0003254 regulation of membrane depolarization; GO:0005975 carbohydrate metabolic process; GO:0005976 polysaccharide metabolic process; GO:0005977 glycogen metabolic process; GO:0006040 amino sugar metabolic process; GO:0006044 N…	GO:0005622 intracellular anatomical structure; GO:0005737 cytoplasm; GO:0005739 mitochondrion; GO:0005829 cytosol; GO:0043226 organelle; GO:0043227 membrane-bounded organelle; GO:0043229 intracellular organelle; GO:0043231 intracellular membrane-bounded organelle;	GO:0003824 catalytic activity; GO:0004402 histone acetyltransferase activity; GO:0004415 hyalurononglucosaminidase activity; GO:0004553 hydrolase activity, hydrolyzing O-glycosyl compounds; GO:0004563 beta-N-acetylhexosaminidase activity; GO:0004721 phosphoprotein phosphatase activity; GO:0004722 protein serine/threonine phosphatase activity; GO:0008080 N-acetyltransferase activity; GO:0015929 he…			O	KOG3698	Hyaluronoglucosaminidase
O60503	Adenylate cyclase type 9 OS=Homo sapiens OX=9606 GN=ADCY9 PE=1 SV=4	ADCY9	1.53339	0.0240364	Up	5.84	7	7	7	6362.51	7576.68	6219.31	9878.45	10981.3	10051	0.747516	0.890165	0.730691	1.16059	1.29017	1.18087	plasma membrane	K08049	ADCY9; adenylate cyclase 9 [EC:4.6.1.1]	hsa04923 Regulation of lipolysis in adipocytes; hsa04270 Vascular smooth muscle contraction; hsa04962 Vasopressin-regulated water reabsorption; hsa05166 Human T-cell leukemia virus 1 infection; hsa05200 Pathways in cancer; hsa05110 Vibrio cholerae infection; hsa04935 Growth hormone synthesis, secretion and action; hsa04371 Apelin signaling pathway; hsa04261 Adrenergic signaling in cardiomyocytes;…	GO:0002119 nematode larval development; GO:0002164 larval development; GO:0003008 system process; GO:0003014 renal system process; GO:0003091 renal water homeostasis; GO:0006139 nucleobase-containing compound metabolic process; GO:0006163 purine nucleotide metabolic process; GO:0006164 purine nucleotide biosynthetic process; GO:0006171 cAMP biosynthetic process; GO:0006182 cGMP biosynthetic proce…	GO:0005622 intracellular anatomical structure; GO:0005737 cytoplasm; GO:0005829 cytosol; GO:0005886 plasma membrane; GO:0008074 guanylate cyclase complex, soluble; GO:0016020 membrane; GO:0030424 axon; GO:0030425 dendrite; GO:0032991 protein-containing complex; GO:0036477 somatodendritic compartment; GO:0042995 cell projection; GO:0043005 neuron projection; GO:0071944 cell periphery; GO:0097447 d…	GO:0003824 catalytic activity; GO:0004016 adenylate cyclase activity; GO:0004383 guanylate cyclase activity; GO:0009975 cyclase activity; GO:0016829 lyase activity; GO:0016849 phosphorus-oxygen lyase activity;	PF00211	PF00211 Adenylate and Guanylate cyclase catalytic domain	R	KOG3618	Adenylyl cyclase	WP289 Myometrial relaxation and contraction pathways;WP35 G protein signaling pathways;WP3929 Chemokine signaling pathway;WP4222 Phosphodiesterases in neuronal function;WP4321 Thermogenesis;WP4535 Envelope proteins and their potential roles in EDMD physiopathology;WP4589 Major receptors targeted by epinephrine and norepinephrine;WP4941 GPR143 in melanocytes and retinal pigment epithelium cells;WP…	https://www.wikipathways.org/instance/WP289;https://www.wikipathways.org/instance/WP35;https://www.wikipathways.org/instance/WP3929;https://www.wikipathways.org/instance/WP4222;https://www.wikipathways.org/instance/WP4321;https://www.wikipathways.org/instance/WP4535;https://www.wikipathways.org/instance/WP4589;https://www.wikipathways.org/instance/WP4941;https://www.wikipathways.org/instance/WP50…		R-HSA-111885 Opioid Signalling;R-HSA-111931 PKA-mediated phosphorylation of CREB;R-HSA-111933 Calmodulin induced events;R-HSA-111996 Ca-dependent events;R-HSA-111997 CaM pathway;R-HSA-112040 G-protein mediated events;R-HSA-112043 PLC beta mediated events;R-HSA-112314 Neurotransmitter receptors and postsynaptic signal transmission;R-HSA-112315 Transmission across Chemical Synapses;R-HSA-112316 Neu…		ESTROGEN RESPONSE EARLY;MYOGENESIS	https://www.gsea-msigdb.org/gsea/msigdb/human/geneset/HALLMARK_ESTROGEN_RESPONSE_EARLY;https://www.gsea-msigdb.org/gsea/msigdb/human/geneset/HALLMARK_MYOGENESIS
O60547	GDP-mannose 4,6 dehydratase OS=Homo sapiens OX=9606 GN=GMDS PE=1 SV=1	GMDS	0.660559	0.00454336	Down	21.77	7	7	7	11685.7	11939.3	11460.1	7749.54	8059.33	7366.9	1.20345	1.22957	1.18022	0.798087	0.829991	0.758681	mitochondria	K01711	gmd; GDPmannose 4,6-dehydratase [EC:4.2.1.47]	hsa01250 Biosynthesis of nucleotide sugars; hsa00051 Fructose and mannose metabolism; hsa00520 Amino sugar and nucleotide sugar metabolism; hsa01100 Metabolic pathways	GO:0003006 developmental process involved in reproduction; GO:0006139 nucleobase-containing compound metabolic process; GO:0006793 phosphorus metabolic process; GO:0007154 cell communication; GO:0007165 signal transduction; GO:0007166 cell surface receptor signaling pathway; GO:0007219 Notch signaling pathway; GO:0007276 gamete generation; GO:0007281 germ cell development; GO:0007292 female gamet…	GO:0005622 intracellular anatomical structure; GO:0005737 cytoplasm; GO:0005829 cytosol;	GO:0000166 nucleotide binding; GO:0003824 catalytic activity; GO:0005488 binding; GO:0005515 protein binding; GO:0008446 GDP-mannose 4,6-dehydratase activity; GO:0016829 lyase activity; GO:0016835 carbon-oxygen lyase activity; GO:0016836 hydro-lyase activity; GO:0036094 small molecule binding; GO:0042802 identical protein binding; GO:0043167 ion binding; GO:0043168 anion binding; GO:0050661 NADP …	PF16363	PF16363 GDP-mannose 4,6 dehydratase	G	KOG1372	GDP-mannose 4,6 dehydratase				R-HSA-392499 Metabolism of proteins;R-HSA-446193 Biosynthesis of the N-glycan precursor (dolichol lipid-linked oligosaccharide, LLO) and transfer to a nascent protein;R-HSA-446203 Asparagine N-linked glycosylation;R-HSA-446219 Synthesis of substrates in N-glycan biosythesis;R-HSA-597592 Post-translational protein modification;R-HSA-6787639 GDP-fucose biosynthesis	https://reactome.org/PathwayBrowser/#/R-HSA-392499;https://reactome.org/PathwayBrowser/#/R-HSA-446193;https://reactome.org/PathwayBrowser/#/R-HSA-446203;https://reactome.org/PathwayBrowser/#/R-HSA-446219;https://reactome.org/PathwayBrowser/#/R-HSA-597592;https://reactome.org/PathwayBrowser/#/R-HSA-6787639
O60565	Gremlin-1 OS=Homo sapiens OX=9606 GN=GREM1 PE=1 SV=1	GREM1	10.4096	0.00879705	Up	26.09	5	5	5	4375.17	4605.41	2227.43	38075.7	36426.3	42168.9	0.20528	0.216083	0.10451	1.78649	1.7091	1.97854	extracellular	K23318	GREM; gremlin	hsa04350 TGF-beta signaling pathway	GO:0000902 cell morphogenesis; GO:0001525 angiogenesis; GO:0001558 regulation of cell growth; GO:0001568 blood vessel development; GO:0001655 urogenital system development; GO:0001656 metanephros development; GO:0001657 ureteric bud development; GO:0001658 branching involved in ureteric bud morphogenesis; GO:0001667 ameboidal-type cell migration; GO:0001763 morphogenesis of a branching structure;…	GO:0005576 extracellular region; GO:0005615 extracellular space; GO:0009986 cell surface;	GO:0005102 signaling receptor binding; GO:0005126 cytokine receptor binding; GO:0005172 vascular endothelial growth factor receptor binding; GO:0005488 binding; GO:0005515 protein binding; GO:0008047 enzyme activator activity; GO:0016015 morphogen activity; GO:0019207 kinase regulator activity; GO:0019209 kinase activator activity; GO:0019887 protein kinase regulator activity; GO:0019955 cytokine…	PF03045	PF03045 DAN domain				WP3624 Lung fibrosis;WP3874 Canonical and non canonical TGF B signaling;WP4830 GDNF RET signaling axis	https://www.wikipathways.org/instance/WP3624;https://www.wikipathways.org/instance/WP3874;https://www.wikipathways.org/instance/WP4830		R-HSA-1266738 Developmental Biology;R-HSA-9830369 Kidney development;R-HSA-9830674 Formation of the ureteric bud	https://reactome.org/PathwayBrowser/#/R-HSA-1266738;https://reactome.org/PathwayBrowser/#/R-HSA-9830369;https://reactome.org/PathwayBrowser/#/R-HSA-9830674	EPITHELIAL MESENCHYMAL TRANSITION	https://www.gsea-msigdb.org/gsea/msigdb/human/geneset/HALLMARK_EPITHELIAL_MESENCHYMAL_TRANSITION
O60636	Tetraspanin-2 OS=Homo sapiens OX=9606 GN=TSPAN2 PE=1 SV=2	TSPAN2	0.56436	0.0129914	Down	5.43	1	1	1	2611.26	2654.23	2546.65	1483.99	1289.49	1635.38	1.28202	1.30312	1.2503	0.728577	0.633086	0.802903	plasma membrane	K17354			GO:0002376 immune system process; GO:0002520 immune system development; GO:0002521 leukocyte differentiation; GO:0002573 myeloid leukocyte differentiation; GO:0006950 response to stress; GO:0006952 defense response; GO:0006954 inflammatory response; GO:0007154 cell communication; GO:0007165 signal transduction; GO:0007166 cell surface receptor signaling pathway; GO:0007272 ensheathment of neurons…	GO:0005886 plasma membrane; GO:0016020 membrane; GO:0043209 myelin sheath; GO:0071944 cell periphery;				R	KOG3882	Tetraspanin family integral membrane protein
O60711	Leupaxin OS=Homo sapiens OX=9606 GN=LPXN PE=1 SV=1	LPXN	4.11863	0.00374937	Up	25.91	8	8	8	2874.38	3741.44	3108.01	12427.1	13731.6	13890.2	0.346501	0.451023	0.374664	1.49806	1.65532	1.67443	nucleus	K24314			GO:0002682 regulation of immune system process; GO:0002683 negative regulation of immune system process; GO:0007154 cell communication; GO:0007155 cell adhesion; GO:0007162 negative regulation of cell adhesion; GO:0007165 signal transduction; GO:0009889 regulation of biosynthetic process; GO:0009966 regulation of signal transduction; GO:0009968 negative regulation of signal transduction; GO:00099…	GO:0002102 podosome; GO:0005622 intracellular anatomical structure; GO:0005634 nucleus; GO:0005654 nucleoplasm; GO:0005737 cytoplasm; GO:0005829 cytosol; GO:0005856 cytoskeleton; GO:0005886 plasma membrane; GO:0005912 adherens junction; GO:0005925 focal adhesion; GO:0015629 actin cytoskeleton; GO:0016020 membrane; GO:0016604 nuclear body; GO:0016607 nuclear speck; GO:0030054 cell junction; GO:003…	GO:0003712 transcription coregulator activity; GO:0140110 transcription regulator activity;	PF00412	PF00412 LIM domain	TZ	KOG1703	Adaptor protein Enigma and related PDZ-LIM proteins
O60762	Dolichol-phosphate mannosyltransferase subunit 1 OS=Homo sapiens OX=9606 GN=DPM1 PE=1 SV=1	DPM1	1.46287	0.0186694	Up	28.85	6	6	6	23422.4	21188.2	22458.1	35589.9	30346.7	32176.3	0.850787	0.769633	0.81576	1.29276	1.1023	1.16876	nucleus	K00721	DPM1; dolichol-phosphate mannosyltransferase [EC:2.4.1.83]	hsa00510 N-Glycan biosynthesis; hsa01100 Metabolic pathways	GO:0006066 alcohol metabolic process; GO:0006139 nucleobase-containing compound metabolic process; GO:0006486 protein glycosylation; GO:0006493 protein O-linked glycosylation; GO:0006497 protein lipidation; GO:0006505 GPI anchor metabolic process; GO:0006506 GPI anchor biosynthetic process; GO:0006629 lipid metabolic process; GO:0006643 membrane lipid metabolic process; GO:0006644 phospholipid me…	GO:0005622 intracellular anatomical structure; GO:0005737 cytoplasm; GO:0005783 endoplasmic reticulum; GO:0005789 endoplasmic reticulum membrane; GO:0012505 endomembrane system; GO:0016020 membrane; GO:0031501 mannosyltransferase complex; GO:0031984 organelle subcompartment; GO:0032991 protein-containing complex; GO:0033185 dolichol-phosphate-mannose synthase complex; GO:0042175 nuclear outer mem…	GO:0000030 mannosyltransferase activity; GO:0003824 catalytic activity; GO:0004169 dolichyl-phosphate-mannose-protein mannosyltransferase activity; GO:0004582 dolichyl-phosphate beta-D-mannosyltransferase activity; GO:0005488 binding; GO:0005537 D-mannose binding; GO:0016740 transferase activity; GO:0016757 glycosyltransferase activity; GO:0016758 hexosyltransferase activity; GO:0030246 carbohydr…			R	KOG2978	Dolichol-phosphate mannosyltransferase	WP3888 VEGFA VEGFR2 signaling;WP4521 Glycosylation and related congenital defects;WP5153 N glycan biosynthesis	https://www.wikipathways.org/instance/WP3888;https://www.wikipathways.org/instance/WP4521;https://www.wikipathways.org/instance/WP5153		R-HSA-162699 Synthesis of dolichyl-phosphate mannose;R-HSA-163125 Post-translational modification: synthesis of GPI-anchored proteins;R-HSA-1643685 Disease;R-HSA-3781865 Diseases of glycosylation;R-HSA-392499 Metabolism of proteins;R-HSA-446193 Biosynthesis of the N-glycan precursor (dolichol lipid-linked oligosaccharide, LLO) and transfer to a nascent protein;R-HSA-446203 Asparagine N-linked gly…	https://reactome.org/PathwayBrowser/#/R-HSA-162699;https://reactome.org/PathwayBrowser/#/R-HSA-163125;https://reactome.org/PathwayBrowser/#/R-HSA-1643685;https://reactome.org/PathwayBrowser/#/R-HSA-3781865;https://reactome.org/PathwayBrowser/#/R-HSA-392499;https://reactome.org/PathwayBrowser/#/R-HSA-446193;https://reactome.org/PathwayBrowser/#/R-HSA-446203;https://reactome.org/PathwayBrowser/#/R-…
O60858	E3 ubiquitin-protein ligase TRIM13 OS=Homo sapiens OX=9606 GN=TRIM13 PE=1 SV=2	TRIM13	1.58462	0.0352208	Up	7.37	3	3	3	3854.21	4140.86	3880.29	6952.99	5258.02	6606.88	0.753431	0.809467	0.75853	1.35919	1.02785	1.29153	nucleus	K12003			GO:0002376 immune system process; GO:0006355 regulation of DNA-templated transcription; GO:0006508 proteolysis; GO:0006511 ubiquitin-dependent protein catabolic process; GO:0006517 protein deglycosylation; GO:0006950 response to stress; GO:0006952 defense response; GO:0006955 immune response; GO:0008152 metabolic process; GO:0009056 catabolic process; GO:0009057 macromolecule catabolic process; G…	GO:0005622 intracellular anatomical structure; GO:0005737 cytoplasm; GO:0005783 endoplasmic reticulum; GO:0005789 endoplasmic reticulum membrane; GO:0012505 endomembrane system; GO:0016020 membrane; GO:0031984 organelle subcompartment; GO:0042175 nuclear outer membrane-endoplasmic reticulum membrane network; GO:0043226 organelle; GO:0043227 membrane-bounded organelle; GO:0043229 intracellular org…	GO:0003824 catalytic activity; GO:0004842 ubiquitin-protein transferase activity; GO:0016740 transferase activity; GO:0019787 ubiquitin-like protein transferase activity; GO:0140096 catalytic activity, acting on a protein;	PF13445; PF00643	PF13445 RING-type zinc-finger; PF00643 B-box zinc finger	O	KOG2177	Predicted E3 ubiquitin ligase				R-HSA-392499 Metabolism of proteins;R-HSA-446203 Asparagine N-linked glycosylation;R-HSA-532668 N-glycan trimming in the ER and Calnexin/Calreticulin cycle;R-HSA-597592 Post-translational protein modification;R-HSA-901032 ER Quality Control Compartment (ERQC);R-HSA-901042 Calnexin/calreticulin cycle	https://reactome.org/PathwayBrowser/#/R-HSA-392499;https://reactome.org/PathwayBrowser/#/R-HSA-446203;https://reactome.org/PathwayBrowser/#/R-HSA-532668;https://reactome.org/PathwayBrowser/#/R-HSA-597592;https://reactome.org/PathwayBrowser/#/R-HSA-901032;https://reactome.org/PathwayBrowser/#/R-HSA-901042
O60885	Bromodomain-containing protein 4 OS=Homo sapiens OX=9606 GN=BRD4 PE=1 SV=2	BRD4	0.707391	0.00281542	Down	16.3	20	20	20	23752.4	23899.8	24063.7	17384.6	16403.4	16943.2	1.16389	1.17111	1.17914	0.851858	0.803779	0.83023	nucleus	K11722			GO:0000082 G1/S transition of mitotic cell cycle; GO:0000278 mitotic cell cycle; GO:0000375 RNA splicing, via transesterification reactions; GO:0000377 RNA splicing, via transesterification reactions with bulged adenosine as nucleophile; GO:0000398 mRNA splicing, via spliceosome; GO:0000578 embryonic axis specification; GO:0000902 cell morphogenesis; GO:0001701 in utero embryonic development; GO:…	GO:0000228 nuclear chromosome; GO:0000307 cyclin-dependent protein kinase holoenzyme complex; GO:0000428 DNA-directed RNA polymerase complex; GO:0000785 chromatin; GO:0000793 condensed chromosome; GO:0000794 condensed nuclear chromosome; GO:0005622 intracellular anatomical structure; GO:0005634 nucleus; GO:0005654 nucleoplasm; GO:0005665 RNA polymerase II, core complex; GO:0005694 chromosome; GO:…	GO:0000993 RNA polymerase II complex binding; GO:0001098 basal transcription machinery binding; GO:0001099 basal RNA polymerase II transcription machinery binding; GO:0002039 p53 binding; GO:0003676 nucleic acid binding; GO:0003677 DNA binding; GO:0003682 chromatin binding; GO:0003824 catalytic activity; GO:0004672 protein kinase activity; GO:0004674 protein serine/threonine kinase activity; GO:0…	PF00439; PF17035	PF00439 Bromodomain; PF17035 Bromodomain extra-terminal - transcription regulation	K	KOG1474	Transcription initiation factor TFIID, subunit BDF1 and related bromodomain proteins	WP3888 VEGFA VEGFR2 signaling;WP4932 7q11 23 copy number variation syndrome;WP5055 Burn wound healing	https://www.wikipathways.org/instance/WP3888;https://www.wikipathways.org/instance/WP4932;https://www.wikipathways.org/instance/WP5055	Transcription factor	R-HSA-1643685 Disease;R-HSA-5663205 Infectious disease;R-HSA-9679191 Potential therapeutics for SARS;R-HSA-9679506 SARS-CoV Infections;R-HSA-9824446 Viral Infection Pathways	https://reactome.org/PathwayBrowser/#/R-HSA-1643685;https://reactome.org/PathwayBrowser/#/R-HSA-5663205;https://reactome.org/PathwayBrowser/#/R-HSA-9679191;https://reactome.org/PathwayBrowser/#/R-HSA-9679506;https://reactome.org/PathwayBrowser/#/R-HSA-9824446			A
O60890	Oligophrenin-1 OS=Homo sapiens OX=9606 GN=OPHN1 PE=1 SV=1	OPHN1	1.38999	0.0303657	Up	11.22	8	8	8	3952.98	3740.5	3614.9	4808.4	5775.84	5134.33	0.877564	0.830393	0.80251	1.06747	1.28224	1.13982	nucleus	K20650			GO:0000902 cell morphogenesis; GO:0001738 morphogenesis of a polarized epithelium; GO:0002009 morphogenesis of an epithelium; GO:0006810 transport; GO:0006897 endocytosis; GO:0006929 substrate-dependent cell migration; GO:0006930 substrate-dependent cell migration, cell extension; GO:0006935 chemotaxis; GO:0006996 organelle organization; GO:0007010 cytoskeleton organization; GO:0007154 cell commu…	GO:0005622 intracellular anatomical structure; GO:0005737 cytoplasm; GO:0005829 cytosol; GO:0005856 cytoskeleton; GO:0015629 actin cytoskeleton; GO:0030424 axon; GO:0030425 dendrite; GO:0036477 somatodendritic compartment; GO:0042995 cell projection; GO:0043005 neuron projection; GO:0043195 terminal bouton; GO:0043197 dendritic spine; GO:0043226 organelle; GO:0043228 non-membrane-bounded organell…	GO:0003779 actin binding; GO:0005096 GTPase activator activity; GO:0005102 signaling receptor binding; GO:0005488 binding; GO:0005515 protein binding; GO:0005543 phospholipid binding; GO:0008047 enzyme activator activity; GO:0008092 cytoskeletal protein binding; GO:0008289 lipid binding; GO:0030234 enzyme regulator activity; GO:0030695 GTPase regulator activity; GO:0035254 glutamate receptor bind…	PF16746; PF00169; PF00620	PF16746 BAR domain of APPL family; PF00169 PH domain; PF00620 RhoGAP domain	T	KOG1451	Oligophrenin-1 and related Rho GTPase-activating proteins				R-HSA-162582 Signal Transduction;R-HSA-194315 Signaling by Rho GTPases;R-HSA-8980692 RHOA GTPase cycle;R-HSA-9012999 RHO GTPase cycle;R-HSA-9013026 RHOB GTPase cycle;R-HSA-9013106 RHOC GTPase cycle;R-HSA-9013148 CDC42 GTPase cycle;R-HSA-9013149 RAC1 GTPase cycle;R-HSA-9013404 RAC2 GTPase cycle;R-HSA-9013406 RHOQ GTPase cycle;R-HSA-9013408 RHOG GTPase cycle;R-HSA-9013409 RHOJ GTPase cycle;R-HSA-90…	https://reactome.org/PathwayBrowser/#/R-HSA-162582;https://reactome.org/PathwayBrowser/#/R-HSA-194315;https://reactome.org/PathwayBrowser/#/R-HSA-8980692;https://reactome.org/PathwayBrowser/#/R-HSA-9012999;https://reactome.org/PathwayBrowser/#/R-HSA-9013026;https://reactome.org/PathwayBrowser/#/R-HSA-9013106;https://reactome.org/PathwayBrowser/#/R-HSA-9013148;https://reactome.org/PathwayBrowser/#…	MITOTIC SPINDLE;HEDGEHOG SIGNALING	https://www.gsea-msigdb.org/gsea/msigdb/human/geneset/HALLMARK_MITOTIC_SPINDLE;https://www.gsea-msigdb.org/gsea/msigdb/human/geneset/HALLMARK_HEDGEHOG_SIGNALING
O60934	Nibrin OS=Homo sapiens OX=9606 GN=NBN PE=1 SV=1	NBN	0.755536	0.00927495	Down	29.18	19	19	19	18960.7	19240.4	19608.6	13846.7	14636.7	15193.9	1.12097	1.13751	1.15928	0.818629	0.865334	0.898277	cytoplasm	K10867	NBN; nibrin	hsa03440 Homologous recombination; hsa04218 Cellular senescence	GO:0000075 cell cycle checkpoint signaling; GO:0000077 DNA damage checkpoint signaling; GO:0000278 mitotic cell cycle; GO:0000723 telomere maintenance; GO:0000724 double-strand break repair via homologous recombination; GO:0000725 recombinational repair; GO:0000729 DNA double-strand break processing; GO:0001325 formation of extrachromosomal circular DNA; GO:0001701 in utero embryonic development;…	GO:0000228 nuclear chromosome; GO:0000781 chromosome, telomeric region; GO:0005622 intracellular anatomical structure; GO:0005634 nucleus; GO:0005654 nucleoplasm; GO:0005657 replication fork; GO:0005694 chromosome; GO:0005730 nucleolus; GO:0005737 cytoplasm; GO:0005829 cytosol; GO:0016234 inclusion body; GO:0016604 nuclear body; GO:0016605 PML body; GO:0030870 Mre11 complex; GO:0031974 membrane-e…	GO:0003676 nucleic acid binding; GO:0003677 DNA binding; GO:0003684 damaged DNA binding; GO:0005488 binding; GO:0005515 protein binding; GO:0008134 transcription factor binding; GO:0097159 organic cyclic compound binding; GO:1901363 heterocyclic compound binding;	PF16508	PF16508 Second BRCT domain on Nijmegen syndrome breakage protein				WP1530 miRNA regulation of DNA damage response;WP186 Homologous recombination;WP2516 ATM signaling pathway;WP2942 DDX1 as a regulatory component of the Drosha microprocessor;WP3878 ATM signaling in development and disease;WP3959 DNA IR double strand breaks and cellular response via ATM;WP4016 DNA IR damage and cellular response via ATR;WP4262 Breast cancer pathway;WP4946 DNA repair pathways full …	https://www.wikipathways.org/instance/WP1530;https://www.wikipathways.org/instance/WP186;https://www.wikipathways.org/instance/WP2516;https://www.wikipathways.org/instance/WP2942;https://www.wikipathways.org/instance/WP3878;https://www.wikipathways.org/instance/WP3959;https://www.wikipathways.org/instance/WP4016;https://www.wikipathways.org/instance/WP4262;https://www.wikipathways.org/instance/WP…	Transcription factor	R-HSA-1474165 Reproduction;R-HSA-1500620 Meiosis;R-HSA-1640170 Cell Cycle;R-HSA-1643685 Disease;R-HSA-212436 Generic Transcription Pathway;R-HSA-2262752 Cellular responses to stress;R-HSA-2559583 Cellular Senescence;R-HSA-2559586 DNA Damage/Telomere Stress Induced Senescence;R-HSA-3700989 Transcriptional Regulation by TP53;R-HSA-5633007 Regulation of TP53 Activity;R-HSA-5685938 HDR through Single…		E2F TARGETS;FATTY ACID METABOLISM	https://www.gsea-msigdb.org/gsea/msigdb/human/geneset/HALLMARK_E2F_TARGETS;https://www.gsea-msigdb.org/gsea/msigdb/human/geneset/HALLMARK_FATTY_ACID_METABOLISM	A
O75147	Obscurin-like protein 1 OS=Homo sapiens OX=9606 GN=OBSL1 PE=1 SV=4	OBSL1	0.632915	0.00383784	Down	9.81	14	14	14	12986.1	13749.4	12909	8027.7	8484.69	8579.19	1.2036	1.27435	1.19646	0.744039	0.786395	0.795154	nucleus	K19574			GO:0000226 microtubule cytoskeleton organization; GO:0003008 system process; GO:0003012 muscle system process; GO:0006936 muscle contraction; GO:0006941 striated muscle contraction; GO:0006996 organelle organization; GO:0007010 cytoskeleton organization; GO:0007015 actin filament organization; GO:0007017 microtubule-based process; GO:0007030 Golgi organization; GO:0007088 regulation of mitotic nu…	GO:0005622 intracellular anatomical structure; GO:0005737 cytoplasm; GO:0005794 Golgi apparatus; GO:0005813 centrosome; GO:0005815 microtubule organizing center; GO:0005829 cytosol; GO:0005856 cytoskeleton; GO:0005859 muscle myosin complex; GO:0005911 cell-cell junction; GO:0012505 endomembrane system; GO:0014704 intercalated disc; GO:0015629 actin cytoskeleton; GO:0015630 microtubule cytoskeleto…	GO:0003779 actin binding; GO:0005198 structural molecule activity; GO:0005488 binding; GO:0005515 protein binding; GO:0008092 cytoskeletal protein binding; GO:0008093 cytoskeletal anchor activity; GO:0008307 structural constituent of muscle; GO:0030674 protein-macromolecule adaptor activity; GO:0042805 actinin binding; GO:0044877 protein-containing complex binding; GO:0051015 actin filament bindi…	PF07679; PF13927	PF07679 Immunoglobulin I-set domain; PF13927 Immunoglobulin domain	Z	KOG0613	Projectin/twitchin and related proteins				R-HSA-392499 Metabolism of proteins;R-HSA-597592 Post-translational protein modification;R-HSA-8951664 Neddylation	https://reactome.org/PathwayBrowser/#/R-HSA-392499;https://reactome.org/PathwayBrowser/#/R-HSA-597592;https://reactome.org/PathwayBrowser/#/R-HSA-8951664
O75155	Cullin-associated NEDD8-dissociated protein 2 OS=Homo sapiens OX=9606 GN=CAND2 PE=1 SV=3	CAND2	0.668188	0.0269015	Down	7.28	7	6	6	7115.01	8542.29	6923.55	4893.16	5223.81	4971.29	1.13329	1.36063	1.10279	0.779391	0.832057	0.791836	nucleus	K24172			GO:0006355 regulation of DNA-templated transcription; GO:0008152 metabolic process; GO:0009889 regulation of biosynthetic process; GO:0009891 positive regulation of biosynthetic process; GO:0009893 positive regulation of metabolic process; GO:0009987 cellular process; GO:0010265 SCF complex assembly; GO:0010468 regulation of gene expression; GO:0010556 regulation of macromolecule biosynthetic pro…	GO:0005622 intracellular anatomical structure; GO:0005634 nucleus; GO:0043226 organelle; GO:0043227 membrane-bounded organelle; GO:0043229 intracellular organelle; GO:0043231 intracellular membrane-bounded organelle;				R	KOG1824	TATA-binding protein-interacting protein
O75223	Gamma-glutamylcyclotransferase OS=Homo sapiens OX=9606 GN=GGCT PE=1 SV=1	GGCT	0.73332	0.0099116	Down	34.04	6	6	6	35608.2	35378	34626	26046.9	24306	27094.6	1.1671	1.15956	1.13491	0.853718	0.796658	0.888058	cytoplasm	K00682	GGCT; gamma-glutamylcyclotransferase [EC:4.3.2.9]	hsa00480 Glutathione metabolism; hsa01100 Metabolic pathways	GO:0001836 release of cytochrome c from mitochondria; GO:0002376 immune system process; GO:0006518 peptide metabolic process; GO:0006575 cellular modified amino acid metabolic process; GO:0006749 glutathione metabolic process; GO:0006750 glutathione biosynthetic process; GO:0006790 sulfur compound metabolic process; GO:0006915 apoptotic process; GO:0006950 response to stress; GO:0006952 defense r…	GO:0005622 intracellular anatomical structure; GO:0005737 cytoplasm; GO:0005829 cytosol;	GO:0003824 catalytic activity; GO:0003839 gamma-glutamylcyclotransferase activity; GO:0005488 binding; GO:0005515 protein binding; GO:0016829 lyase activity; GO:0016840 carbon-nitrogen lyase activity; GO:0016842 amidine-lyase activity; GO:0042802 identical protein binding; GO:0042803 protein homodimerization activity; GO:0046983 protein dimerization activity;			S	KOG4059	Uncharacterized conserved protein	WP4518 Gamma glutamyl cycle for the biosynthesis and degradation of glutathione including diseases	https://www.wikipathways.org/instance/WP4518		R-HSA-1430728 Metabolism;R-HSA-156580 Phase II - Conjugation of compounds;R-HSA-156590 Glutathione conjugation;R-HSA-174403 Glutathione synthesis and recycling;R-HSA-211859 Biological oxidations	https://reactome.org/PathwayBrowser/#/R-HSA-1430728;https://reactome.org/PathwayBrowser/#/R-HSA-156580;https://reactome.org/PathwayBrowser/#/R-HSA-156590;https://reactome.org/PathwayBrowser/#/R-HSA-174403;https://reactome.org/PathwayBrowser/#/R-HSA-211859
O75298	Reticulon-2 OS=Homo sapiens OX=9606 GN=RTN2 PE=1 SV=1	RTN2	0.511497	0.0373497	Down	8.62	3	3	3	7998.79	6043.18	5909.91	4060.01	3053.56	3091.75	1.59142	1.20234	1.17582	0.807769	0.607529	0.615127	plasma membrane	K20722			GO:0006810 transport; GO:0006886 intracellular protein transport; GO:0008104 protein localization; GO:0010827 regulation of D-glucose transmembrane transport; GO:0015031 protein transport; GO:0015833 peptide transport; GO:0032879 regulation of localization; GO:0033036 macromolecule localization; GO:0034762 regulation of transmembrane transport; GO:0042886 amide transport; GO:0045184 establishment…	GO:0005622 intracellular anatomical structure; GO:0005737 cytoplasm; GO:0005783 endoplasmic reticulum; GO:0005789 endoplasmic reticulum membrane; GO:0005886 plasma membrane; GO:0012505 endomembrane system; GO:0014802 terminal cisterna; GO:0016020 membrane; GO:0016528 sarcoplasm; GO:0016529 sarcoplasmic reticulum; GO:0030315 T-tubule; GO:0031984 organelle subcompartment; GO:0042175 nuclear outer m…				U	KOG1792	Reticulon
O75323	Protein NipSnap homolog 2 OS=Homo sapiens OX=9606 GN=NIPSNAP2 PE=1 SV=1	NIPSNAP2	0.640761	0.00660613	Down	18.18	5	5	5	25960.8	28560.2	26536.4	16456.3	17841.7	17640.4	1.1712	1.28847	1.19717	0.742413	0.804914	0.795833	mitochondria				GO:0003008 system process; GO:0006091 generation of precursor metabolites and energy; GO:0006119 oxidative phosphorylation; GO:0006139 nucleobase-containing compound metabolic process; GO:0006163 purine nucleotide metabolic process; GO:0006164 purine nucleotide biosynthetic process; GO:0006753 nucleoside phosphate metabolic process; GO:0006754 ATP biosynthetic process; GO:0006793 phosphorus metab…	GO:0005622 intracellular anatomical structure; GO:0005737 cytoplasm; GO:0005739 mitochondrion; GO:0005740 mitochondrial envelope; GO:0005741 mitochondrial outer membrane; GO:0016020 membrane; GO:0019867 outer membrane; GO:0031090 organelle membrane; GO:0031966 mitochondrial membrane; GO:0031967 organelle envelope; GO:0031968 organelle outer membrane; GO:0043226 organelle; GO:0043227 membrane-boun…		PF07978	PF07978 NIPSNAP	S	KOG2883	NIPSNAP1 protein				R-HSA-162582 Signal Transduction;R-HSA-194315 Signaling by Rho GTPases;R-HSA-9012999 RHO GTPase cycle;R-HSA-9013407 RHOH GTPase cycle;R-HSA-9013409 RHOJ GTPase cycle;R-HSA-9716542 Signaling by Rho GTPases, Miro GTPases and RHOBTB3	https://reactome.org/PathwayBrowser/#/R-HSA-162582;https://reactome.org/PathwayBrowser/#/R-HSA-194315;https://reactome.org/PathwayBrowser/#/R-HSA-9012999;https://reactome.org/PathwayBrowser/#/R-HSA-9013407;https://reactome.org/PathwayBrowser/#/R-HSA-9013409;https://reactome.org/PathwayBrowser/#/R-HSA-9716542
O75326	Semaphorin-7A OS=Homo sapiens OX=9606 GN=SEMA7A PE=1 SV=1	SEMA7A	2.83965	0.00419463	Up	18.47	9	9	9	4041.04	3372.18	3551.66	10582.5	10990.3	9563.57	0.575903	0.480581	0.50616	1.50815	1.56627	1.36294	nucleus	K06529	SEMA7; semaphorin 7	hsa04360 Axon guidance	GO:0000902 cell morphogenesis; GO:0001558 regulation of cell growth; GO:0001817 regulation of cytokine production; GO:0001819 positive regulation of cytokine production; GO:0001932 regulation of protein phosphorylation; GO:0001934 positive regulation of protein phosphorylation; GO:0002376 immune system process; GO:0002682 regulation of immune system process; GO:0002684 positive regulation of immu…	GO:0005886 plasma membrane; GO:0009897 external side of plasma membrane; GO:0009986 cell surface; GO:0016020 membrane; GO:0071944 cell periphery; GO:0098552 side of membrane;	GO:0005102 signaling receptor binding; GO:0005178 integrin binding; GO:0005488 binding; GO:0005515 protein binding; GO:0038191 neuropilin binding; GO:0044877 protein-containing complex binding; GO:0050839 cell adhesion molecule binding;	PF13895	PF13895 Immunoglobulin domain	T	KOG3611	Semaphorins				R-HSA-1266738 Developmental Biology;R-HSA-373755 Semaphorin interactions;R-HSA-416700 Other semaphorin interactions;R-HSA-422475 Axon guidance;R-HSA-9675108 Nervous system development	https://reactome.org/PathwayBrowser/#/R-HSA-1266738;https://reactome.org/PathwayBrowser/#/R-HSA-373755;https://reactome.org/PathwayBrowser/#/R-HSA-416700;https://reactome.org/PathwayBrowser/#/R-HSA-422475;https://reactome.org/PathwayBrowser/#/R-HSA-9675108
O75368	Adapter SH3BGRL OS=Homo sapiens OX=9606 GN=SH3BGRL PE=1 SV=1	SH3BGRL	0.674626	0.0359253	Down	39.47	5	5	5	69981.3	74105.5	61196.1	41414.6	48067.7	49006.8	1.22141	1.2934	1.06808	0.722827	0.838946	0.855337	mitochondria	K23740			GO:0009966 regulation of signal transduction; GO:0009967 positive regulation of signal transduction; GO:0010646 regulation of cell communication; GO:0010647 positive regulation of cell communication; GO:0023051 regulation of signaling; GO:0023056 positive regulation of signaling; GO:0048518 positive regulation of biological process; GO:0048522 positive regulation of cellular process; GO:0048583 r…	GO:0005622 intracellular anatomical structure; GO:0005634 nucleus; GO:0005737 cytoplasm; GO:0043226 organelle; GO:0043227 membrane-bounded organelle; GO:0043229 intracellular organelle; GO:0043231 intracellular membrane-bounded organelle;	GO:0005488 binding; GO:0005515 protein binding; GO:0030674 protein-macromolecule adaptor activity; GO:0035591 signaling adaptor activity; GO:0060090 molecular adaptor activity;			S	KOG4023	Uncharacterized conserved protein
O75369	Filamin-B OS=Homo sapiens OX=9606 GN=FLNB PE=1 SV=2	FLNB	0.75653	0.00440614	Down	38.55	90	83	83	186414	182000	190797	140114	138365	144581	1.13867	1.11171	1.16544	0.855857	0.845174	0.883143	cytoplasm,nucleus	K04437	FLNA; filamin	hsa04510 Focal adhesion; hsa05132 Salmonella infection; hsa05205 Proteoglycans in cancer; hsa04010 MAPK signaling pathway	GO:0000902 cell morphogenesis; GO:0002064 epithelial cell development; GO:0002376 immune system process; GO:0003006 developmental process involved in reproduction; GO:0003334 keratinocyte development; GO:0003382 epithelial cell morphogenesis; GO:0006935 chemotaxis; GO:0006950 response to stress; GO:0006952 defense response; GO:0006955 immune response; GO:0006996 organelle organization; GO:0007010…	GO:0001725 stress fiber; GO:0005622 intracellular anatomical structure; GO:0005634 nucleus; GO:0005737 cytoplasm; GO:0005829 cytosol; GO:0005856 cytoskeleton; GO:0005884 actin filament; GO:0005886 plasma membrane; GO:0005903 brush border; GO:0005912 adherens junction; GO:0005925 focal adhesion; GO:0005938 cell cortex; GO:0015629 actin cytoskeleton; GO:0016020 membrane; GO:0030016 myofibril; GO:00…	GO:0003779 actin binding; GO:0005488 binding; GO:0005515 protein binding; GO:0008092 cytoskeletal protein binding; GO:0042802 identical protein binding;	PF00307; PF00630	PF00307 Calponin homology (CH) domain; PF00630 Filamin/ABP280 repeat	Z	KOG0518	Actin-binding cytoskeleton protein, filamin	WP306 Focal adhesion;WP382 MAPK signaling pathway;WP3888 VEGFA VEGFR2 signaling;WP4217 Ebola virus infection in host;WP5399 NPHP1 deletion syndrome	https://www.wikipathways.org/instance/WP306;https://www.wikipathways.org/instance/WP382;https://www.wikipathways.org/instance/WP3888;https://www.wikipathways.org/instance/WP4217;https://www.wikipathways.org/instance/WP5399		R-HSA-1169408 ISG15 antiviral mechanism;R-HSA-1169410 Antiviral mechanism by IFN-stimulated genes;R-HSA-1280215 Cytokine Signaling in Immune system;R-HSA-168256 Immune System;R-HSA-913531 Interferon Signaling	https://reactome.org/PathwayBrowser/#/R-HSA-1169408;https://reactome.org/PathwayBrowser/#/R-HSA-1169410;https://reactome.org/PathwayBrowser/#/R-HSA-1280215;https://reactome.org/PathwayBrowser/#/R-HSA-168256;https://reactome.org/PathwayBrowser/#/R-HSA-913531	MITOTIC SPINDLE;ESTROGEN RESPONSE EARLY;ESTROGEN RESPONSE LATE	https://www.gsea-msigdb.org/gsea/msigdb/human/geneset/HALLMARK_MITOTIC_SPINDLE;https://www.gsea-msigdb.org/gsea/msigdb/human/geneset/HALLMARK_ESTROGEN_RESPONSE_EARLY;https://www.gsea-msigdb.org/gsea/msigdb/human/geneset/HALLMARK_ESTROGEN_RESPONSE_LATE
O75382	Tripartite motif-containing protein 3 OS=Homo sapiens OX=9606 GN=TRIM3 PE=1 SV=2	TRIM3	1.3428	0.0240364	Up	18.95	12	12	12	26198.3	24693.8	24221	31830.3	32580.1	36451.2	0.893252	0.841955	0.825835	1.08528	1.11084	1.24283	nucleus	K11997			GO:0007275 multicellular organism development; GO:0007399 nervous system development; GO:0008152 metabolic process; GO:0009987 cellular process; GO:0016567 protein ubiquitination; GO:0019538 protein metabolic process; GO:0032446 protein modification by small protein conjugation; GO:0032501 multicellular organismal process; GO:0032502 developmental process; GO:0036211 protein modification process;…	GO:0005622 intracellular anatomical structure; GO:0005737 cytoplasm;	GO:0003824 catalytic activity; GO:0004842 ubiquitin-protein transferase activity; GO:0005488 binding; GO:0005515 protein binding; GO:0016740 transferase activity; GO:0019787 ubiquitin-like protein transferase activity; GO:0061630 ubiquitin protein ligase activity; GO:0061659 ubiquitin-like protein ligase activity; GO:0140096 catalytic activity, acting on a protein;	PF00097; PF00643; PF00630	PF00097 Zinc finger, C3HC4 type (RING finger); PF00643 B-box zinc finger; PF00630 Filamin/ABP280 repeat	O	KOG2177	Predicted E3 ubiquitin ligase				R-HSA-1280215 Cytokine Signaling in Immune system;R-HSA-168256 Immune System;R-HSA-877300 Interferon gamma signaling;R-HSA-913531 Interferon Signaling	https://reactome.org/PathwayBrowser/#/R-HSA-1280215;https://reactome.org/PathwayBrowser/#/R-HSA-168256;https://reactome.org/PathwayBrowser/#/R-HSA-877300;https://reactome.org/PathwayBrowser/#/R-HSA-913531
O75396	Vesicle-trafficking protein SEC22b OS=Homo sapiens OX=9606 GN=SEC22B PE=1 SV=5	SEC22B	1.39483	0.0307505	Up	41.86	9	9	9	76098.9	66155.5	69948.7	92128.3	96481.9	107378	0.898468	0.78107	0.825855	1.08772	1.13912	1.26777	cytoplasm	K08517	SEC22; vesicle transport protein SEC22	hsa04145 Phagosome; hsa05134 Legionellosis; hsa04130 SNARE interactions in vesicular transport	GO:0002376 immune system process; GO:0002474 antigen processing and presentation of peptide antigen via MHC class I; GO:0002478 antigen processing and presentation of exogenous peptide antigen; GO:0002479 antigen processing and presentation of exogenous peptide antigen via MHC class I, TAP-dependent; GO:0002790 peptide secretion; GO:0006810 transport; GO:0006888 endoplasmic reticulum to Golgi ves…	GO:0000139 Golgi membrane; GO:0005622 intracellular anatomical structure; GO:0005737 cytoplasm; GO:0005783 endoplasmic reticulum; GO:0005789 endoplasmic reticulum membrane; GO:0005793 endoplasmic reticulum-Golgi intermediate compartment; GO:0005794 Golgi apparatus; GO:0005798 Golgi-associated vesicle; GO:0012505 endomembrane system; GO:0012506 vesicle membrane; GO:0012507 ER to Golgi transport ve…	GO:0000149 SNARE binding; GO:0005484 SNAP receptor activity; GO:0005488 binding; GO:0005515 protein binding; GO:0019905 syntaxin binding;	PF13774	PF13774 Regulated-SNARE-like domain	U	KOG0862	Synaptobrevin/VAMP-like protein SEC22				R-HSA-1236974 ER-Phagosome pathway;R-HSA-1236975 Antigen processing-Cross presentation;R-HSA-1280218 Adaptive Immune System;R-HSA-168256 Immune System;R-HSA-199977 ER to Golgi Anterograde Transport;R-HSA-199991 Membrane Trafficking;R-HSA-204005 COPII-mediated vesicle transport;R-HSA-392499 Metabolism of proteins;R-HSA-446203 Asparagine N-linked glycosylation;R-HSA-5653656 Vesicle-mediated transpo…	https://reactome.org/PathwayBrowser/#/R-HSA-1236974;https://reactome.org/PathwayBrowser/#/R-HSA-1236975;https://reactome.org/PathwayBrowser/#/R-HSA-1280218;https://reactome.org/PathwayBrowser/#/R-HSA-168256;https://reactome.org/PathwayBrowser/#/R-HSA-199977;https://reactome.org/PathwayBrowser/#/R-HSA-199991;https://reactome.org/PathwayBrowser/#/R-HSA-204005;https://reactome.org/PathwayBrowser/#/R…	PROTEIN SECRETION	https://www.gsea-msigdb.org/gsea/msigdb/human/geneset/HALLMARK_PROTEIN_SECRETION
O75419	Cell division control protein 45 homolog OS=Homo sapiens OX=9606 GN=CDC45 PE=1 SV=1	CDC45	0.504464	0.00275659	Down	18.9	11	11	11	12113.9	13332.6	12422.6	6154.34	6501.89	6447.35	1.27576	1.4041	1.30827	0.648136	0.684738	0.678994	extracellular	K06628	CDC45; cell division control protein 45	hsa04110 Cell cycle	GO:0000075 cell cycle checkpoint signaling; GO:0000076 DNA replication checkpoint signaling; GO:0000082 G1/S transition of mitotic cell cycle; GO:0000278 mitotic cell cycle; GO:0000724 double-strand break repair via homologous recombination; GO:0000725 recombinational repair; GO:0000727 double-strand break repair via break-induced replication; GO:0006139 nucleobase-containing compound metabolic p…	GO:0000228 nuclear chromosome; GO:0005622 intracellular anatomical structure; GO:0005634 nucleus; GO:0005654 nucleoplasm; GO:0005656 nuclear pre-replicative complex; GO:0005657 replication fork; GO:0005694 chromosome; GO:0005737 cytoplasm; GO:0005813 centrosome; GO:0005815 microtubule organizing center; GO:0005856 cytoskeleton; GO:0015630 microtubule cytoskeleton; GO:0031261 DNA replication prein…	GO:0003676 nucleic acid binding; GO:0003677 DNA binding; GO:0003678 DNA helicase activity; GO:0003682 chromatin binding; GO:0003688 DNA replication origin binding; GO:0003690 double-stranded DNA binding; GO:0003697 single-stranded DNA binding; GO:0003824 catalytic activity; GO:0004386 helicase activity; GO:0005488 binding; GO:0016462 pyrophosphatase activity; GO:0016787 hydrolase activity; GO:001…			L	KOG2475	CDC45 (cell division cycle 45)-like protein	WP179 Cell cycle;WP2446 Retinoblastoma gene in cancer;WP4016 DNA IR damage and cellular response via ATR;WP45 G1 to S cell cycle control;WP4657 22q11 2 copy number variation syndrome;WP466 DNA replication	https://www.wikipathways.org/instance/WP179;https://www.wikipathways.org/instance/WP2446;https://www.wikipathways.org/instance/WP4016;https://www.wikipathways.org/instance/WP45;https://www.wikipathways.org/instance/WP4657;https://www.wikipathways.org/instance/WP466		R-HSA-1640170 Cell Cycle;R-HSA-176187 Activation of ATR in response to replication stress;R-HSA-176974 Unwinding of DNA;R-HSA-453279 Mitotic G1 phase and G1/S transition;R-HSA-68962 Activation of the pre-replicative complex;R-HSA-69002 DNA Replication Pre-Initiation;R-HSA-69190 DNA strand elongation;R-HSA-69205 G1/S-Specific Transcription;R-HSA-69206 G1/S Transition;R-HSA-69239 Synthesis of DNA;R…	https://reactome.org/PathwayBrowser/#/R-HSA-1640170;https://reactome.org/PathwayBrowser/#/R-HSA-176187;https://reactome.org/PathwayBrowser/#/R-HSA-176974;https://reactome.org/PathwayBrowser/#/R-HSA-453279;https://reactome.org/PathwayBrowser/#/R-HSA-68962;https://reactome.org/PathwayBrowser/#/R-HSA-69002;https://reactome.org/PathwayBrowser/#/R-HSA-69190;https://reactome.org/PathwayBrowser/#/R-HSA-…	G2M CHECKPOINT;MYC TARGETS V1	https://www.gsea-msigdb.org/gsea/msigdb/human/geneset/HALLMARK_G2M_CHECKPOINT;https://www.gsea-msigdb.org/gsea/msigdb/human/geneset/HALLMARK_MYC_TARGETS_V1
O75449	Katanin p60 ATPase-containing subunit A1 OS=Homo sapiens OX=9606 GN=KATNA1 PE=1 SV=1	KATNA1	0.666239	0.0434396	Down	12.22	5	5	5	5323.66	4512.94	5358.19	3360.17	3777.45	2985.74	1.26162	1.0695	1.26981	0.796307	0.895196	0.707573	nucleus	K07767			GO:0000070 mitotic sister chromatid segregation; GO:0000212 meiotic spindle organization; GO:0000226 microtubule cytoskeleton organization; GO:0000278 mitotic cell cycle; GO:0000280 nuclear division; GO:0000819 sister chromatid segregation; GO:0000902 cell morphogenesis; GO:0001578 microtubule bundle formation; GO:0001764 neuron migration; GO:0006996 organelle organization; GO:0007010 cytoskeleto…	GO:0000151 ubiquitin ligase complex; GO:0000922 spindle pole; GO:0005622 intracellular anatomical structure; GO:0005634 nucleus; GO:0005694 chromosome; GO:0005737 cytoplasm; GO:0005811 lipid droplet; GO:0005813 centrosome; GO:0005815 microtubule organizing center; GO:0005819 spindle; GO:0005856 cytoskeleton; GO:0005874 microtubule; GO:0005875 microtubule associated complex; GO:0005881 cytoplasmic…	GO:0000166 nucleotide binding; GO:0003824 catalytic activity; GO:0005488 binding; GO:0005515 protein binding; GO:0005524 ATP binding; GO:0008017 microtubule binding; GO:0008092 cytoskeletal protein binding; GO:0008568 microtubule severing ATPase activity; GO:0015631 tubulin binding; GO:0016462 pyrophosphatase activity; GO:0016787 hydrolase activity; GO:0016817 hydrolase activity, acting on acid a…	PF21126; PF00004; PF17862; PF09336	PF21126 Katanin p60 subunit A1, MIT domain; PF00004 ATPase family associated with various cellular activities (AAA); PF17862 AAA+ lid domain; PF09336 Vps4 C terminal oligomerisation domain	O	KOG0738	AAA+-type ATPase						MITOTIC SPINDLE;G2M CHECKPOINT	https://www.gsea-msigdb.org/gsea/msigdb/human/geneset/HALLMARK_MITOTIC_SPINDLE;https://www.gsea-msigdb.org/gsea/msigdb/human/geneset/HALLMARK_G2M_CHECKPOINT
O75475	PC4 and SFRS1-interacting protein OS=Homo sapiens OX=9606 GN=PSIP1 PE=1 SV=1	PSIP1	0.668697	0.00730935	Down	18.11	11	11	10	199307	190087	184099	134777	122933	125783	1.24959	1.19179	1.15424	0.845009	0.770751	0.78862	nucleus	K25057	PSIP1; PC4 and SFRS1-interacting protein	hsa03250 Viral life cycle - HIV-1	GO:0000245 spliceosomal complex assembly; GO:0000375 RNA splicing, via transesterification reactions; GO:0000377 RNA splicing, via transesterification reactions with bulged adenosine as nucleophile; GO:0000395 mRNA 5'-splice site recognition; GO:0000398 mRNA splicing, via spliceosome; GO:0003008 system process; GO:0006139 nucleobase-containing compound metabolic process; GO:0006355 regulation of …	GO:0000228 nuclear chromosome; GO:0000785 chromatin; GO:0000792 heterochromatin; GO:0005622 intracellular anatomical structure; GO:0005634 nucleus; GO:0005654 nucleoplasm; GO:0005694 chromosome; GO:0005737 cytoplasm; GO:0005829 cytosol; GO:0031974 membrane-enclosed lumen; GO:0031981 nuclear lumen; GO:0034399 nuclear periphery; GO:0043226 organelle; GO:0043227 membrane-bounded organelle; GO:004322…	GO:0003676 nucleic acid binding; GO:0003677 DNA binding; GO:0003682 chromatin binding; GO:0003690 double-stranded DNA binding; GO:0003712 transcription coregulator activity; GO:0003713 transcription coactivator activity; GO:0005488 binding; GO:0005515 protein binding; GO:0008134 transcription factor binding; GO:0097100 supercoiled DNA binding; GO:0097159 organic cyclic compound binding; GO:014011…	PF00855; PF11467	PF00855 PWWP domain; PF11467 Lens epithelium-derived growth factor (LEDGF)	K	KOG1904	Transcription coactivator	WP3584 MECP2 and associated Rett syndrome	https://www.wikipathways.org/instance/WP3584	Transcription factor	R-HSA-162587 HIV Life Cycle;R-HSA-162592 Integration of provirus;R-HSA-162594 Early Phase of HIV Life Cycle;R-HSA-162906 HIV Infection;R-HSA-162909 Host Interactions of HIV factors;R-HSA-1643685 Disease;R-HSA-164843 2-LTR circle formation;R-HSA-175567 Integration of viral DNA into host genomic DNA;R-HSA-176033 Interactions of Vpr with host cellular proteins;R-HSA-177539 Autointegration results in…	https://reactome.org/PathwayBrowser/#/R-HSA-162587;https://reactome.org/PathwayBrowser/#/R-HSA-162592;https://reactome.org/PathwayBrowser/#/R-HSA-162594;https://reactome.org/PathwayBrowser/#/R-HSA-162906;https://reactome.org/PathwayBrowser/#/R-HSA-162909;https://reactome.org/PathwayBrowser/#/R-HSA-1643685;https://reactome.org/PathwayBrowser/#/R-HSA-164843;https://reactome.org/PathwayBrowser/#/R-H…	E2F TARGETS	https://www.gsea-msigdb.org/gsea/msigdb/human/geneset/HALLMARK_E2F_TARGETS	A
O75503	Ceroid-lipofuscinosis neuronal protein 5 OS=Homo sapiens OX=9606 GN=CLN5 PE=1 SV=2	CLN5	0.497529	0.0079416	Down	20.11	7	7	7	31322.1	28991.2	32311.9	15819.8	13697.8	16566.1	1.35487	1.25404	1.39769	0.684302	0.592513	0.716584	cytoplasm	K12390	CLN5; ceroid-lipofuscinosis neuronal protein 5	hsa04142 Lysosome	GO:0003008 system process; GO:0006465 signal peptide processing; GO:0006508 proteolysis; GO:0006518 peptide metabolic process; GO:0006810 transport; GO:0006873 intracellular monoatomic ion homeostasis; GO:0006885 regulation of pH; GO:0006996 organelle organization; GO:0007033 vacuole organization; GO:0007035 vacuolar acidification; GO:0007040 lysosome organization; GO:0007042 lysosomal lumen acid…	GO:0000323 lytic vacuole; GO:0005622 intracellular anatomical structure; GO:0005737 cytoplasm; GO:0005764 lysosome; GO:0005765 lysosomal membrane; GO:0005773 vacuole; GO:0005774 vacuolar membrane; GO:0005775 vacuolar lumen; GO:0005783 endoplasmic reticulum; GO:0005794 Golgi apparatus; GO:0012505 endomembrane system; GO:0016020 membrane; GO:0031090 organelle membrane; GO:0031974 membrane-enclosed …	GO:0005488 binding; GO:0005537 D-mannose binding; GO:0030246 carbohydrate binding; GO:0036094 small molecule binding; GO:0048029 monosaccharide binding;											PROTEIN SECRETION	https://www.gsea-msigdb.org/gsea/msigdb/human/geneset/HALLMARK_PROTEIN_SECRETION
O75508	Claudin-11 OS=Homo sapiens OX=9606 GN=CLDN11 PE=1 SV=2	CLDN11	2.86094	0.00614831	Up	14.49	2	2	2	8802.1	7506.44	7042.19	24779.4	20706.9	21318.8	0.585792	0.499564	0.468668	1.6491	1.37807	1.4188	plasma membrane	K06087	CLDN; claudin	hsa05160 Hepatitis C; hsa04670 Leukocyte transendothelial migration; hsa05130 Pathogenic Escherichia coli infection; hsa04514 Cell adhesion molecules; hsa04530 Tight junction	GO:0007155 cell adhesion; GO:0007272 ensheathment of neurons; GO:0007275 multicellular organism development; GO:0007276 gamete generation; GO:0007283 spermatogenesis; GO:0007399 nervous system development; GO:0008366 axon ensheathment; GO:0009987 cellular process; GO:0016338 calcium-independent cell-cell adhesion via plasma membrane cell-adhesion molecules; GO:0019953 sexual reproduction; GO:0022…	GO:0005886 plasma membrane; GO:0005911 cell-cell junction; GO:0005923 bicellular tight junction; GO:0016020 membrane; GO:0030054 cell junction; GO:0043209 myelin sheath; GO:0043296 apical junction complex; GO:0045178 basal part of cell; GO:0070160 tight junction; GO:0071944 cell periphery;	GO:0005488 binding; GO:0005515 protein binding; GO:0042802 identical protein binding;						WP2858 Ectoderm differentiation;WP4239 Epithelial to mesenchymal transition in colorectal cancer;WP5417 Cell lineage map for neuronal differentiation	https://www.wikipathways.org/instance/WP2858;https://www.wikipathways.org/instance/WP4239;https://www.wikipathways.org/instance/WP5417		R-HSA-1500931 Cell-Cell communication;R-HSA-420029 Tight junction interactions;R-HSA-421270 Cell-cell junction organization;R-HSA-446728 Cell junction organization	https://reactome.org/PathwayBrowser/#/R-HSA-1500931;https://reactome.org/PathwayBrowser/#/R-HSA-420029;https://reactome.org/PathwayBrowser/#/R-HSA-421270;https://reactome.org/PathwayBrowser/#/R-HSA-446728	APICAL JUNCTION	https://www.gsea-msigdb.org/gsea/msigdb/human/geneset/HALLMARK_APICAL_JUNCTION
O75581	Low-density lipoprotein receptor-related protein 6 OS=Homo sapiens OX=9606 GN=LRP6 PE=1 SV=2	LRP6	1.43696	0.0170137	Up	3.91	5	5	5	3044.07	3122.95	3351.94	4426.73	4933.62	4318.04	0.787349	0.807752	0.86698	1.14497	1.27608	1.11686	plasma membrane	K03068	LRP5_6; low density lipoprotein receptor-related protein 5/6	hsa05224 Breast cancer; hsa04150 mTOR signaling pathway; hsa04928 Parathyroid hormone synthesis, secretion and action; hsa05200 Pathways in cancer; hsa05010 Alzheimer disease; hsa04310 Wnt signaling pathway; hsa05225 Hepatocellular carcinoma; hsa05022 Pathways of neurodegeneration - multiple diseases; hsa05226 Gastric cancer	GO:0000902 cell morphogenesis; GO:0001101 response to acid chemical; GO:0001501 skeletal system development; GO:0001503 ossification; GO:0001568 blood vessel development; GO:0001649 osteoblast differentiation; GO:0001654 eye development; GO:0001667 ameboidal-type cell migration; GO:0001702 gastrulation with mouth forming second; GO:0001745 compound eye morphogenesis; GO:0001756 somitogenesis; GO:…	GO:0005576 extracellular region; GO:0005622 intracellular anatomical structure; GO:0005737 cytoplasm; GO:0005768 endosome; GO:0005769 early endosome; GO:0005886 plasma membrane; GO:0005901 caveola; GO:0009986 cell surface; GO:0010008 endosome membrane; GO:0012505 endomembrane system; GO:0016020 membrane; GO:0031090 organelle membrane; GO:0031410 cytoplasmic vesicle; GO:0031901 early endosome memb…	GO:0001664 G protein-coupled receptor binding; GO:0004857 enzyme inhibitor activity; GO:0004888 transmembrane signaling receptor activity; GO:0005041 low-density lipoprotein particle receptor activity; GO:0005102 signaling receptor binding; GO:0005109 frizzled binding; GO:0005215 transporter activity; GO:0005488 binding; GO:0005515 protein binding; GO:0015026 coreceptor activity; GO:0017147 Wnt-p…	PF14670	PF14670 Coagulation Factor Xa inhibitory site	T	KOG1215	Low-density lipoprotein receptors containing Ca2+-binding EGF-like domains	WP1544 MicroRNAs in cardiomyocyte hypertrophy;WP2059 Alzheimer 39 s disease and miRNA effects;WP2572 Primary focal segmental glomerulosclerosis FSGS;WP363 Wnt signaling pathway;WP3658 Wnt beta catenin signaling pathway in leukemia;WP3931 Embryonic stem cell pluripotency pathways;WP399 Wnt signaling pathway and pluripotency;WP4150 Wnt signaling in kidney disease;WP4239 Epithelial to mesenchymal tr…	https://www.wikipathways.org/instance/WP1544;https://www.wikipathways.org/instance/WP2059;https://www.wikipathways.org/instance/WP2572;https://www.wikipathways.org/instance/WP363;https://www.wikipathways.org/instance/WP3658;https://www.wikipathways.org/instance/WP3931;https://www.wikipathways.org/instance/WP399;https://www.wikipathways.org/instance/WP4150;https://www.wikipathways.org/instance/WP4…		R-HSA-162582 Signal Transduction;R-HSA-1643685 Disease;R-HSA-195721 Signaling by WNT;R-HSA-201681 TCF dependent signaling in response to WNT;R-HSA-3772470 Negative regulation of TCF-dependent signaling by WNT ligand antagonists;R-HSA-4641262 Disassembly of the destruction complex and recruitment of AXIN to the membrane;R-HSA-4641263 Regulation of FZD by ubiquitination;R-HSA-4791275 Signaling by W…	https://reactome.org/PathwayBrowser/#/R-HSA-162582;https://reactome.org/PathwayBrowser/#/R-HSA-1643685;https://reactome.org/PathwayBrowser/#/R-HSA-195721;https://reactome.org/PathwayBrowser/#/R-HSA-201681;https://reactome.org/PathwayBrowser/#/R-HSA-3772470;https://reactome.org/PathwayBrowser/#/R-HSA-4641262;https://reactome.org/PathwayBrowser/#/R-HSA-4641263;https://reactome.org/PathwayBrowser/#/…
O75648	Mitochondrial tRNA-specific 2-thiouridylase 1 OS=Homo sapiens OX=9606 GN=TRMU PE=1 SV=2	TRMU	1.30677	0.0117086	Up	24.94	10	10	10	17376.8	18217.6	17677.4	23043.3	24385.7	22185.1	0.848436	0.889489	0.863113	1.12511	1.19065	1.0832	extracellular	K21027			GO:0000959 mitochondrial RNA metabolic process; GO:0000963 mitochondrial RNA processing; GO:0002097 tRNA wobble base modification; GO:0002098 tRNA wobble uridine modification; GO:0002143 tRNA wobble position uridine thiolation; GO:0006139 nucleobase-containing compound metabolic process; GO:0006396 RNA processing; GO:0006399 tRNA metabolic process; GO:0006400 tRNA modification; GO:0008033 tRNA pr…	GO:0005622 intracellular anatomical structure; GO:0005634 nucleus; GO:0005654 nucleoplasm; GO:0005737 cytoplasm; GO:0005739 mitochondrion; GO:0031974 membrane-enclosed lumen; GO:0031981 nuclear lumen; GO:0043226 organelle; GO:0043227 membrane-bounded organelle; GO:0043229 intracellular organelle; GO:0043231 intracellular membrane-bounded organelle; GO:0043233 organelle lumen; GO:0070013 intracell…		PF03054; PF20259; PF20258	PF03054 tRNA methyl transferase HUP domain; PF20259 tRNA methyl transferase PRC-barrel domain; PF20258 Aminomethyltransferase beta-barrel domain	J	KOG2805	tRNA (5-methylaminomethyl-2-thiouridylate)-methyltransferase				R-HSA-6787450 tRNA modification in the mitochondrion;R-HSA-72306 tRNA processing;R-HSA-8953854 Metabolism of RNA	https://reactome.org/PathwayBrowser/#/R-HSA-6787450;https://reactome.org/PathwayBrowser/#/R-HSA-72306;https://reactome.org/PathwayBrowser/#/R-HSA-8953854
O75695	Protein XRP2 OS=Homo sapiens OX=9606 GN=RP2 PE=1 SV=4	RP2	1.50665	0.00275437	Up	16.86	5	5	5	17727.7	17817.1	18365.1	26256.7	27174.1	27792.8	0.787119	0.791089	0.81542	1.16581	1.20654	1.23402	cytoplasm,nucleus	K18272			GO:0001654 eye development; GO:0001655 urogenital system development; GO:0001822 kidney development; GO:0001894 tissue homeostasis; GO:0001895 retina homeostasis; GO:0001947 heart looping; GO:0002009 morphogenesis of an epithelium; GO:0003007 heart morphogenesis; GO:0003008 system process; GO:0003143 embryonic heart tube morphogenesis; GO:0003407 neural retina development; GO:0006457 protein fold…	GO:0005622 intracellular anatomical structure; GO:0005634 nucleus; GO:0005654 nucleoplasm; GO:0005737 cytoplasm; GO:0005794 Golgi apparatus; GO:0005814 centriole; GO:0005815 microtubule organizing center; GO:0005856 cytoskeleton; GO:0005886 plasma membrane; GO:0005929 cilium; GO:0012505 endomembrane system; GO:0015630 microtubule cytoskeleton; GO:0016020 membrane; GO:0016604 nuclear body; GO:0031…	GO:0005096 GTPase activator activity; GO:0005488 binding; GO:0005515 protein binding; GO:0008047 enzyme activator activity; GO:0030234 enzyme regulator activity; GO:0030695 GTPase regulator activity; GO:0051082 unfolded protein binding; GO:0060589 nucleoside-triphosphatase regulator activity; GO:0098772 molecular function regulator activity;	PF07986	PF07986 Tubulin binding cofactor C	O	KOG2512	Beta-tubulin folding cofactor C	WP4656 Joubert syndrome;WP4803 Ciliopathies;WP5234 Bardet Biedl syndrome	https://www.wikipathways.org/instance/WP4656;https://www.wikipathways.org/instance/WP4803;https://www.wikipathways.org/instance/WP5234		R-HSA-1852241 Organelle biogenesis and maintenance;R-HSA-5617833 Cilium Assembly;R-HSA-5620920 Cargo trafficking to the periciliary membrane;R-HSA-5624138 Trafficking of myristoylated proteins to the cilium	https://reactome.org/PathwayBrowser/#/R-HSA-1852241;https://reactome.org/PathwayBrowser/#/R-HSA-5617833;https://reactome.org/PathwayBrowser/#/R-HSA-5620920;https://reactome.org/PathwayBrowser/#/R-HSA-5624138
O75781	Paralemmin-1 OS=Homo sapiens OX=9606 GN=PALM PE=1 SV=2	PALM	0.455157	0.0135965	Down	14.47	3	3	3	16861.2	15259.2	14902.8	7928.8	7560.4	5913.76	1.47849	1.33801	1.30676	0.695243	0.662939	0.518553	nucleus	K16519			GO:0006996 organelle organization; GO:0007010 cytoskeleton organization; GO:0007154 cell communication; GO:0007165 signal transduction; GO:0007186 G protein-coupled receptor signaling pathway; GO:0007187 G protein-coupled receptor signaling pathway, coupled to cyclic nucleotide second messenger; GO:0007188 adenylate cyclase-modulating G protein-coupled receptor signaling pathway; GO:0007193 adeny…	GO:0005622 intracellular anatomical structure; GO:0005634 nucleus; GO:0005737 cytoplasm; GO:0005886 plasma membrane; GO:0009898 cytoplasmic side of plasma membrane; GO:0014069 postsynaptic density; GO:0016020 membrane; GO:0016323 basolateral plasma membrane; GO:0016327 apicolateral plasma membrane; GO:0030175 filopodium; GO:0030424 axon; GO:0030425 dendrite; GO:0031252 cell leading edge; GO:00312…	GO:0001664 G protein-coupled receptor binding; GO:0005102 signaling receptor binding; GO:0005488 binding; GO:0005515 protein binding; GO:0031750 D3 dopamine receptor binding; GO:0050780 dopamine receptor binding;
O75787	Renin receptor OS=Homo sapiens OX=9606 GN=ATP6AP2 PE=1 SV=2	ATP6AP2	1.72765	0.00252608	Up	27.71	9	9	9	10112	9969.76	10417.4	17151.3	18324.9	17215.7	0.729309	0.71905	0.751336	1.23701	1.32165	1.24165	endoplasmic reticulum	K19514	ATP6AP2; renin receptor	hsa04614 Renin-angiotensin system	GO:0001654 eye development; GO:0001736 establishment of planar polarity; GO:0001737 establishment of imaginal disc-derived wing hair orientation; GO:0001738 morphogenesis of a polarized epithelium; GO:0001775 cell activation; GO:0001817 regulation of cytokine production; GO:0001819 positive regulation of cytokine production; GO:0001932 regulation of protein phosphorylation; GO:0001990 regulation …	GO:0005622 intracellular anatomical structure; GO:0005737 cytoplasm; GO:0005773 vacuole; GO:0005774 vacuolar membrane; GO:0005886 plasma membrane; GO:0009897 external side of plasma membrane; GO:0009986 cell surface; GO:0012505 endomembrane system; GO:0012506 vesicle membrane; GO:0016020 membrane; GO:0016469 proton-transporting two-sector ATPase complex; GO:0016471 vacuolar proton-transporting V-…	GO:0001664 G protein-coupled receptor binding; GO:0005102 signaling receptor binding; GO:0005109 frizzled binding; GO:0005488 binding; GO:0005515 protein binding; GO:0019899 enzyme binding;			C	KOG4737	ATPase membrane sector associated protein	WP554 ACE inhibitor pathway;WP623 Oxidative phosphorylation	https://www.wikipathways.org/instance/WP554;https://www.wikipathways.org/instance/WP623		R-HSA-168249 Innate Immune System;R-HSA-168256 Immune System;R-HSA-2022377 Metabolism of Angiotensinogen to Angiotensins;R-HSA-2980736 Peptide hormone metabolism;R-HSA-392499 Metabolism of proteins;R-HSA-6798695 Neutrophil degranulation	https://reactome.org/PathwayBrowser/#/R-HSA-168249;https://reactome.org/PathwayBrowser/#/R-HSA-168256;https://reactome.org/PathwayBrowser/#/R-HSA-2022377;https://reactome.org/PathwayBrowser/#/R-HSA-2980736;https://reactome.org/PathwayBrowser/#/R-HSA-392499;https://reactome.org/PathwayBrowser/#/R-HSA-6798695
O75792	Ribonuclease H2 subunit A OS=Homo sapiens OX=9606 GN=RNASEH2A PE=1 SV=2	RNASEH2A	0.767884	0.0334392	Down	28.76	7	7	7	28963.2	29942.9	29179.5	21124.3	24815.3	21699.9	1.11594	1.15368	1.12427	0.813907	0.956119	0.836085	cytoplasm	K10743	RNASEH2A; ribonuclease H2 subunit A [EC:3.1.26.4]	hsa03030 DNA replication	GO:0006139 nucleobase-containing compound metabolic process; GO:0006259 DNA metabolic process; GO:0006260 DNA replication; GO:0006261 DNA-templated DNA replication; GO:0006271 DNA strand elongation involved in DNA replication; GO:0006273 lagging strand elongation; GO:0006281 DNA repair; GO:0006298 mismatch repair; GO:0006401 RNA catabolic process; GO:0006950 response to stress; GO:0006974 DNA dam…	GO:0005622 intracellular anatomical structure; GO:0005634 nucleus; GO:0005654 nucleoplasm; GO:0005737 cytoplasm; GO:0005829 cytosol; GO:0031974 membrane-enclosed lumen; GO:0031981 nuclear lumen; GO:0032299 ribonuclease H2 complex; GO:0032991 protein-containing complex; GO:0043226 organelle; GO:0043227 membrane-bounded organelle; GO:0043229 intracellular organelle; GO:0043231 intracellular membran…	GO:0003824 catalytic activity; GO:0004518 nuclease activity; GO:0004519 endonuclease activity; GO:0004521 RNA endonuclease activity; GO:0004523 RNA-DNA hybrid ribonuclease activity; GO:0004540 RNA nuclease activity; GO:0016787 hydrolase activity; GO:0016788 hydrolase activity, acting on ester bonds; GO:0016891 RNA endonuclease activity, producing 5'-phosphomonoesters; GO:0016893 endonuclease acti…			L	KOG2299	Ribonuclease HI	WP4705 Pathways of nucleic acid metabolism and innate immune sensing	https://www.wikipathways.org/instance/WP4705				ESTROGEN RESPONSE LATE;E2F TARGETS	https://www.gsea-msigdb.org/gsea/msigdb/human/geneset/HALLMARK_ESTROGEN_RESPONSE_LATE;https://www.gsea-msigdb.org/gsea/msigdb/human/geneset/HALLMARK_E2F_TARGETS
O75815	Breast cancer anti-estrogen resistance protein 3 OS=Homo sapiens OX=9606 GN=BCAR3 PE=1 SV=1	BCAR3	2.13959	0.00914228	Up	25.09	15	15	15	4842.66	4622.09	5556.14	10410.3	9887.01	11841.3	0.616121	0.588058	0.706896	1.32448	1.2579	1.50654	nucleus	K23688			GO:0000165 MAPK cascade; GO:0001654 eye development; GO:0001932 regulation of protein phosphorylation; GO:0001934 positive regulation of protein phosphorylation; GO:0002088 lens development in camera-type eye; GO:0002089 lens morphogenesis in camera-type eye; GO:0006468 protein phosphorylation; GO:0006793 phosphorus metabolic process; GO:0006796 phosphate-containing compound metabolic process; GO…		GO:0005085 guanyl-nucleotide exchange factor activity; GO:0005488 binding; GO:0005515 protein binding; GO:0019899 enzyme binding; GO:0030674 protein-macromolecule adaptor activity; GO:0031267 small GTPase binding; GO:0035591 signaling adaptor activity; GO:0051020 GTPase binding; GO:0060090 molecular adaptor activity; GO:0098772 molecular function regulator activity;	PF00017	PF00017 SH2 domain									TGF BETA SIGNALING;BILE ACID METABOLISM	https://www.gsea-msigdb.org/gsea/msigdb/human/geneset/HALLMARK_TGF_BETA_SIGNALING;https://www.gsea-msigdb.org/gsea/msigdb/human/geneset/HALLMARK_BILE_ACID_METABOLISM
O75843	AP-1 complex subunit gamma-like 2 OS=Homo sapiens OX=9606 GN=AP1G2 PE=1 SV=1	AP1G2	0.669055	0.047897	Down	11.08	7	7	7	9376.18	8950.63	10786.1	7434.92	6167.15	5876.08	1.15777	1.10522	1.33186	0.91806	0.761517	0.725575	cytoplasm	K12391	AP1G1; AP-1 complex subunit gamma-1	hsa04142 Lysosome; hsa05170 Human immunodeficiency virus 1 infection	GO:0006810 transport; GO:0006886 intracellular protein transport; GO:0008104 protein localization; GO:0015031 protein transport; GO:0015833 peptide transport; GO:0016192 vesicle-mediated transport; GO:0033036 macromolecule localization; GO:0042886 amide transport; GO:0045184 establishment of protein localization; GO:0046907 intracellular transport; GO:0051179 localization; GO:0051234 establishmen…	GO:0000139 Golgi membrane; GO:0005622 intracellular anatomical structure; GO:0005737 cytoplasm; GO:0005794 Golgi apparatus; GO:0005798 Golgi-associated vesicle; GO:0005802 trans-Golgi network; GO:0012505 endomembrane system; GO:0012506 vesicle membrane; GO:0012510 trans-Golgi network transport vesicle membrane; GO:0016020 membrane; GO:0030117 membrane coat; GO:0030118 clathrin coat; GO:0030119 AP…		PF02883	PF02883 Adaptin C-terminal domain	U	KOG1062	Vesicle coat complex AP-1, gamma subunit				R-HSA-199991 Membrane Trafficking;R-HSA-199992 trans-Golgi Network Vesicle Budding;R-HSA-432720 Lysosome Vesicle Biogenesis;R-HSA-5653656 Vesicle-mediated transport	https://reactome.org/PathwayBrowser/#/R-HSA-199991;https://reactome.org/PathwayBrowser/#/R-HSA-199992;https://reactome.org/PathwayBrowser/#/R-HSA-432720;https://reactome.org/PathwayBrowser/#/R-HSA-5653656
O75882	Attractin OS=Homo sapiens OX=9606 GN=ATRN PE=1 SV=2	ATRN	1.37372	0.0302552	Up	11.27	13	13	13	9322.69	9897.88	8381.36	11861.2	12923.1	13133.1	0.853735	0.906409	0.767532	1.0862	1.18345	1.20268	plasma membrane	K24332			GO:0006950 response to stress; GO:0006979 response to oxidative stress; GO:0007154 cell communication; GO:0007165 signal transduction; GO:0007272 ensheathment of neurons; GO:0007275 multicellular organism development; GO:0007399 nervous system development; GO:0007417 central nervous system development; GO:0007420 brain development; GO:0008037 cell recognition; GO:0008038 neuron recognition; GO:00…	GO:0005576 extracellular region; GO:0005615 extracellular space; GO:0005622 intracellular anatomical structure; GO:0005737 cytoplasm; GO:0005886 plasma membrane; GO:0016020 membrane; GO:0071944 cell periphery;	GO:0038023 signaling receptor activity; GO:0060089 molecular transducer activity;	PF00431	PF00431 CUB domain	TV	KOG1388	Attractin and platelet-activating factor acetylhydrolase						UV RESPONSE DN	https://www.gsea-msigdb.org/gsea/msigdb/human/geneset/HALLMARK_UV_RESPONSE_DN
O75884	Serine hydrolase RBBP9 OS=Homo sapiens OX=9606 GN=RBBP9 PE=1 SV=2	RBBP9	0.662274	0.00228506	Down	33.87	5	5	5	32586	33206.9	33707.7	22026.9	22376	21493.8	1.1821	1.20462	1.22279	0.799054	0.811718	0.779715	cytoplasm	K07002			GO:0042127 regulation of cell population proliferation; GO:0050789 regulation of biological process; GO:0050794 regulation of cellular process; GO:0065007 biological regulation;	GO:0005622 intracellular anatomical structure; GO:0005634 nucleus; GO:0005654 nucleoplasm; GO:0031974 membrane-enclosed lumen; GO:0031981 nuclear lumen; GO:0043226 organelle; GO:0043227 membrane-bounded organelle; GO:0043229 intracellular organelle; GO:0043231 intracellular membrane-bounded organelle; GO:0043233 organelle lumen; GO:0070013 intracellular organelle lumen;		PF06821	PF06821 Serine hydrolase
O75911	Short-chain dehydrogenase/reductase 3 OS=Homo sapiens OX=9606 GN=DHRS3 PE=1 SV=2	DHRS3	0.409378	0.025126	Down	22.52	5	5	5	9843.36	10951.1	10078.2	3280.65	3904.8	5453.15	1.35735	1.51011	1.38974	0.452386	0.538454	0.751964	plasma membrane	K11146	DHRS3; short-chain dehydrogenase/reductase 3 [EC:1.1.1.300]	hsa01240 Biosynthesis of cofactors; hsa00830 Retinol metabolism; hsa01100 Metabolic pathways	GO:0001501 skeletal system development; GO:0001523 retinoid metabolic process; GO:0003007 heart morphogenesis; GO:0003008 system process; GO:0003151 outflow tract morphogenesis; GO:0003205 cardiac chamber development; GO:0003206 cardiac chamber morphogenesis; GO:0003279 cardiac septum development; GO:0006066 alcohol metabolic process; GO:0006091 generation of precursor metabolites and energy; GO:…	GO:0001750 photoreceptor outer segment; GO:0005622 intracellular anatomical structure; GO:0005737 cytoplasm; GO:0005783 endoplasmic reticulum; GO:0005789 endoplasmic reticulum membrane; GO:0005886 plasma membrane; GO:0005929 cilium; GO:0012505 endomembrane system; GO:0016020 membrane; GO:0031090 organelle membrane; GO:0031253 cell projection membrane; GO:0031984 organelle subcompartment; GO:00421…	GO:0000166 nucleotide binding; GO:0003824 catalytic activity; GO:0004033 aldo-keto reductase (NADPH) activity; GO:0004745 all-trans-retinol dehydrogenase (NAD+) activity; GO:0005488 binding; GO:0008106 alcohol dehydrogenase (NADP+) activity; GO:0009055 electron transfer activity; GO:0016491 oxidoreductase activity; GO:0016614 oxidoreductase activity, acting on CH-OH group of donors; GO:0016616 ox…	PF00106	PF00106 short chain dehydrogenase	Q	KOG1201	Hydroxysteroid 17-beta dehydrogenase 11	WP716 Vitamin A and carotenoid metabolism	https://www.wikipathways.org/instance/WP716		R-HSA-162582 Signal Transduction;R-HSA-2187335 The retinoid cycle in cones (daylight vision);R-HSA-2187338 Visual phototransduction;R-HSA-5362517 Signaling by Retinoic Acid;R-HSA-5365859 RA biosynthesis pathway;R-HSA-9006931 Signaling by Nuclear Receptors;R-HSA-9709957 Sensory Perception	https://reactome.org/PathwayBrowser/#/R-HSA-162582;https://reactome.org/PathwayBrowser/#/R-HSA-2187335;https://reactome.org/PathwayBrowser/#/R-HSA-2187338;https://reactome.org/PathwayBrowser/#/R-HSA-5362517;https://reactome.org/PathwayBrowser/#/R-HSA-5365859;https://reactome.org/PathwayBrowser/#/R-HSA-9006931;https://reactome.org/PathwayBrowser/#/R-HSA-9709957	ESTROGEN RESPONSE EARLY;IL2 STAT5 SIGNALING;PEROXISOME	https://www.gsea-msigdb.org/gsea/msigdb/human/geneset/HALLMARK_ESTROGEN_RESPONSE_EARLY;https://www.gsea-msigdb.org/gsea/msigdb/human/geneset/HALLMARK_IL2_STAT5_SIGNALING;https://www.gsea-msigdb.org/gsea/msigdb/human/geneset/HALLMARK_PEROXISOME
O75923	Dysferlin OS=Homo sapiens OX=9606 GN=DYSF PE=1 SV=1	DYSF	1.78061	0.0253887	Up	5.87	10	10	10	4070.12	5668.45	5024.36	8463.56	8955.61	8867.82	0.594903	0.82852	0.734378	1.23706	1.30898	1.29615	cytoplasm	K18261			GO:0001778 plasma membrane repair; GO:0003008 system process; GO:0003012 muscle system process; GO:0006810 transport; GO:0006906 vesicle fusion; GO:0006936 muscle contraction; GO:0006950 response to stress; GO:0006996 organelle organization; GO:0007009 plasma membrane organization; GO:0007276 gamete generation; GO:0007283 spermatogenesis; GO:0009611 response to wounding; GO:0009987 cellular proce…	GO:0005622 intracellular anatomical structure; GO:0005737 cytoplasm; GO:0005768 endosome; GO:0005769 early endosome; GO:0005770 late endosome; GO:0005815 microtubule organizing center; GO:0005856 cytoskeleton; GO:0005886 plasma membrane; GO:0012505 endomembrane system; GO:0012506 vesicle membrane; GO:0015630 microtubule cytoskeleton; GO:0016020 membrane; GO:0030027 lamellipodium; GO:0030139 endoc…	GO:0005488 binding; GO:0005509 calcium ion binding; GO:0005543 phospholipid binding; GO:0005544 calcium-dependent phospholipid binding; GO:0008289 lipid binding; GO:0043167 ion binding; GO:0043168 anion binding; GO:0043169 cation binding; GO:0046872 metal ion binding;	PF00168; PF08151; PF08165; PF08150; PF22901	PF00168 C2 domain; PF08151 FerI (NUC094) domain; PF08165 FerA (NUC095) domain; PF08150 FerB (NUC096) domain; PF22901 Ferlin dsRNA-binding domain-like domain	M	KOG1326	Membrane-associated protein FER-1 and related ferlins, contain multiple C2 domains				R-HSA-397014 Muscle contraction;R-HSA-445355 Smooth Muscle Contraction	https://reactome.org/PathwayBrowser/#/R-HSA-397014;https://reactome.org/PathwayBrowser/#/R-HSA-445355
O75976	Carboxypeptidase D OS=Homo sapiens OX=9606 GN=CPD PE=1 SV=2	CPD	1.30438	0.0153123	Up	18.48	24	24	24	19201	20260.8	18142.7	24993.1	24446.4	25698.8	0.867889	0.915792	0.820054	1.12969	1.10498	1.16159	plasma membrane	K07752			GO:0001932 regulation of protein phosphorylation; GO:0001933 negative regulation of protein phosphorylation; GO:0002009 morphogenesis of an epithelium; GO:0002165 instar larval or pupal development; GO:0003008 system process; GO:0006508 proteolysis; GO:0006518 peptide metabolic process; GO:0007275 multicellular organism development; GO:0007444 imaginal disc development; GO:0007472 wing disc morph…	GO:0005576 extracellular region; GO:0005615 extracellular space; GO:0005622 intracellular anatomical structure; GO:0005634 nucleus; GO:0005737 cytoplasm; GO:0005794 Golgi apparatus; GO:0005802 trans-Golgi network; GO:0012505 endomembrane system; GO:0016020 membrane; GO:0031984 organelle subcompartment; GO:0043226 organelle; GO:0043227 membrane-bounded organelle; GO:0043229 intracellular organelle…	GO:0003824 catalytic activity; GO:0004180 carboxypeptidase activity; GO:0004181 metallocarboxypeptidase activity; GO:0004185 serine-type carboxypeptidase activity; GO:0005488 binding; GO:0005515 protein binding; GO:0008233 peptidase activity; GO:0008235 metalloexopeptidase activity; GO:0008236 serine-type peptidase activity; GO:0008237 metallopeptidase activity; GO:0008238 exopeptidase activity; …	PF00246; PF13620	PF00246 Zinc carboxypeptidase; PF13620 Carboxypeptidase regulatory-like domain	R	KOG2649	Zinc carboxypeptidase				R-HSA-162582 Signal Transduction;R-HSA-194315 Signaling by Rho GTPases;R-HSA-199991 Membrane Trafficking;R-HSA-199992 trans-Golgi Network Vesicle Budding;R-HSA-432722 Golgi Associated Vesicle Biogenesis;R-HSA-5653656 Vesicle-mediated transport;R-HSA-9012999 RHO GTPase cycle;R-HSA-9696264 RND3 GTPase cycle;R-HSA-9696273 RND1 GTPase cycle;R-HSA-9716542 Signaling by Rho GTPases, Miro GTPases and RHO…	https://reactome.org/PathwayBrowser/#/R-HSA-162582;https://reactome.org/PathwayBrowser/#/R-HSA-194315;https://reactome.org/PathwayBrowser/#/R-HSA-199991;https://reactome.org/PathwayBrowser/#/R-HSA-199992;https://reactome.org/PathwayBrowser/#/R-HSA-432722;https://reactome.org/PathwayBrowser/#/R-HSA-5653656;https://reactome.org/PathwayBrowser/#/R-HSA-9012999;https://reactome.org/PathwayBrowser/#/R-…
O76061	Stanniocalcin-2 OS=Homo sapiens OX=9606 GN=STC2 PE=1 SV=1	STC2	4.74276	0.0079416	Up	8.94	2	2	2	1052.82	1221.25	1677.85	6436.42	5611.58	6694.99	0.278341	0.32287	0.443584	1.70164	1.48357	1.77	extracellular				GO:0000902 cell morphogenesis; GO:0001501 skeletal system development; GO:0001666 response to hypoxia; GO:0001885 endothelial cell development; GO:0001886 endothelial cell morphogenesis; GO:0001890 placenta development; GO:0001893 maternal placenta development; GO:0002064 epithelial cell development; GO:0003006 developmental process involved in reproduction; GO:0003158 endothelium development; GO…	GO:0005576 extracellular region; GO:0005622 intracellular anatomical structure; GO:0005634 nucleus; GO:0005737 cytoplasm; GO:0005783 endoplasmic reticulum; GO:0005788 endoplasmic reticulum lumen; GO:0005794 Golgi apparatus; GO:0012505 endomembrane system; GO:0031974 membrane-enclosed lumen; GO:0043226 organelle; GO:0043227 membrane-bounded organelle; GO:0043229 intracellular organelle; GO:0043231…	GO:0005488 binding; GO:0005515 protein binding; GO:0019899 enzyme binding; GO:0020037 heme binding; GO:0042802 identical protein binding; GO:0042803 protein homodimerization activity; GO:0046906 tetrapyrrole binding; GO:0046983 protein dimerization activity; GO:0097159 organic cyclic compound binding; GO:1901363 heterocyclic compound binding;									R-HSA-381426 Regulation of Insulin-like Growth Factor (IGF) transport and uptake by Insulin-like Growth Factor Binding Proteins (IGFBPs);R-HSA-392499 Metabolism of proteins;R-HSA-597592 Post-translational protein modification;R-HSA-8957275 Post-translational protein phosphorylation	https://reactome.org/PathwayBrowser/#/R-HSA-381426;https://reactome.org/PathwayBrowser/#/R-HSA-392499;https://reactome.org/PathwayBrowser/#/R-HSA-597592;https://reactome.org/PathwayBrowser/#/R-HSA-8957275	HYPOXIA;ESTROGEN RESPONSE EARLY;MYOGENESIS;UNFOLDED PROTEIN RESPONSE;GLYCOLYSIS	https://www.gsea-msigdb.org/gsea/msigdb/human/geneset/HALLMARK_HYPOXIA;https://www.gsea-msigdb.org/gsea/msigdb/human/geneset/HALLMARK_ESTROGEN_RESPONSE_EARLY;https://www.gsea-msigdb.org/gsea/msigdb/human/geneset/HALLMARK_MYOGENESIS;https://www.gsea-msigdb.org/gsea/msigdb/human/geneset/HALLMARK_UNFOLDED_PROTEIN_RESPONSE;https://www.gsea-msigdb.org/gsea/msigdb/human/geneset/HALLMARK_GLYCOLYSIS
O76095	Protein JTB OS=Homo sapiens OX=9606 GN=JTB PE=1 SV=1	JTB	1.63413	0.0449946	Up	8.9	1	1	1	5539.84	4462.67	4952.81	7936.89	7025.79	9476.23	0.843754	0.679694	0.754345	1.20884	1.07007	1.44329	extracellular				GO:0000278 mitotic cell cycle; GO:0000281 mitotic cytokinesis; GO:0000910 cytokinesis; GO:0001932 regulation of protein phosphorylation; GO:0001934 positive regulation of protein phosphorylation; GO:0006915 apoptotic process; GO:0006996 organelle organization; GO:0007005 mitochondrion organization; GO:0007049 cell cycle; GO:0008219 cell death; GO:0008637 apoptotic mitochondrial changes; GO:000989…	GO:0005622 intracellular anatomical structure; GO:0005737 cytoplasm; GO:0005739 mitochondrion; GO:0005815 microtubule organizing center; GO:0005819 spindle; GO:0005856 cytoskeleton; GO:0005886 plasma membrane; GO:0015630 microtubule cytoskeleton; GO:0016020 membrane; GO:0030496 midbody; GO:0043226 organelle; GO:0043227 membrane-bounded organelle; GO:0043228 non-membrane-bounded organelle; GO:0043…	GO:0005488 binding; GO:0005515 protein binding; GO:0019899 enzyme binding; GO:0019900 kinase binding; GO:0019901 protein kinase binding;			R	KOG4084	Transmembrane protein
O94782	Ubiquitin carboxyl-terminal hydrolase 1 OS=Homo sapiens OX=9606 GN=USP1 PE=1 SV=1	USP1	0.638851	0.0065892	Down	10.45	8	8	8	11181.1	12723.3	11764.5	7695.5	7509.7	7581.92	1.14764	1.30594	1.20752	0.789876	0.770805	0.778218	nucleus	K11832	USP1; ubiquitin carboxyl-terminal hydrolase 1 [EC:3.4.19.12]	hsa03460 Fanconi anemia pathway	GO:0001501 skeletal system development; GO:0006282 regulation of DNA repair; GO:0006508 proteolysis; GO:0006950 response to stress; GO:0006974 DNA damage response; GO:0007275 multicellular organism development; GO:0008152 metabolic process; GO:0009314 response to radiation; GO:0009411 response to UV; GO:0009416 response to light stimulus; GO:0009628 response to abiotic stimulus; GO:0009987 cellul…	GO:0005622 intracellular anatomical structure; GO:0005634 nucleus; GO:0005654 nucleoplasm; GO:0031974 membrane-enclosed lumen; GO:0031981 nuclear lumen; GO:0043226 organelle; GO:0043227 membrane-bounded organelle; GO:0043229 intracellular organelle; GO:0043231 intracellular membrane-bounded organelle; GO:0043233 organelle lumen; GO:0070013 intracellular organelle lumen;	GO:0003824 catalytic activity; GO:0004175 endopeptidase activity; GO:0004197 cysteine-type endopeptidase activity; GO:0004843 cysteine-type deubiquitinase activity; GO:0008233 peptidase activity; GO:0008234 cysteine-type peptidase activity; GO:0016787 hydrolase activity; GO:0019783 ubiquitin-like protein peptidase activity; GO:0101005 deubiquitinase activity; GO:0140096 catalytic activity, acting…			O	KOG1864	Ubiquitin-specific protease	WP3596 miR 517 relationship with ARCN1 and USP1;WP4016 DNA IR damage and cellular response via ATR;WP4946 DNA repair pathways full network;WP5366 NF1 copy number variation syndrome	https://www.wikipathways.org/instance/WP3596;https://www.wikipathways.org/instance/WP4016;https://www.wikipathways.org/instance/WP4946;https://www.wikipathways.org/instance/WP5366		R-HSA-110314 Recognition of DNA damage by PCNA-containing replication complex;R-HSA-6783310 Fanconi Anemia Pathway;R-HSA-73893 DNA Damage Bypass;R-HSA-73894 DNA Repair	https://reactome.org/PathwayBrowser/#/R-HSA-110314;https://reactome.org/PathwayBrowser/#/R-HSA-6783310;https://reactome.org/PathwayBrowser/#/R-HSA-73893;https://reactome.org/PathwayBrowser/#/R-HSA-73894	E2F TARGETS;MYC TARGETS V1	https://www.gsea-msigdb.org/gsea/msigdb/human/geneset/HALLMARK_E2F_TARGETS;https://www.gsea-msigdb.org/gsea/msigdb/human/geneset/HALLMARK_MYC_TARGETS_V1
O94830	Phospholipase DDHD2 OS=Homo sapiens OX=9606 GN=DDHD2 PE=1 SV=2	DDHD2	0.729726	0.0223714	Down	17.86	10	9	9	11999.9	12240.2	12241	9774.13	8457.06	8390.03	1.14099	1.16384	1.16392	0.92936	0.804128	0.797755	nucleus	K16545			GO:0003008 system process; GO:0006629 lipid metabolic process; GO:0006638 neutral lipid metabolic process; GO:0006639 acylglycerol metabolic process; GO:0006641 triglyceride metabolic process; GO:0006726 eye pigment biosynthetic process; GO:0006810 transport; GO:0006886 intracellular protein transport; GO:0006888 endoplasmic reticulum to Golgi vesicle-mediated transport; GO:0006900 vesicle buddin…	GO:0005622 intracellular anatomical structure; GO:0005737 cytoplasm; GO:0005793 endoplasmic reticulum-Golgi intermediate compartment; GO:0005794 Golgi apparatus; GO:0005798 Golgi-associated vesicle; GO:0005801 cis-Golgi network; GO:0005815 microtubule organizing center; GO:0005829 cytosol; GO:0005856 cytoskeleton; GO:0012505 endomembrane system; GO:0015630 microtubule cytoskeleton; GO:0016020 mem…	GO:0003824 catalytic activity; GO:0004620 phospholipase activity; GO:0004806 triacylglycerol lipase activity; GO:0016298 lipase activity; GO:0016787 hydrolase activity; GO:0016788 hydrolase activity, acting on ester bonds; GO:0052689 carboxylic ester hydrolase activity;	PF00536	PF00536 SAM domain (Sterile alpha motif)	IU	KOG2308	Phosphatidic acid-preferring phospholipase A1, contains DDHD domain				R-HSA-1430728 Metabolism;R-HSA-1483166 Synthesis of PA;R-HSA-1483206 Glycerophospholipid biosynthesis;R-HSA-1483257 Phospholipid metabolism;R-HSA-556833 Metabolism of lipids	https://reactome.org/PathwayBrowser/#/R-HSA-1430728;https://reactome.org/PathwayBrowser/#/R-HSA-1483166;https://reactome.org/PathwayBrowser/#/R-HSA-1483206;https://reactome.org/PathwayBrowser/#/R-HSA-1483257;https://reactome.org/PathwayBrowser/#/R-HSA-556833
O94856	Neurofascin OS=Homo sapiens OX=9606 GN=NFASC PE=1 SV=4	NFASC	2.43445	0.0118644	Up	4.68	5	5	5	4499.46	4934.82	4532.7	10165.7	13643.5	10192.7	0.562797	0.617253	0.566955	1.27154	1.70654	1.27491	endoplasmic reticulum	K06757	NFASC; neurofascin	hsa04514 Cell adhesion molecules	GO:0000132 establishment of mitotic spindle orientation; GO:0000226 microtubule cytoskeleton organization; GO:0000278 mitotic cell cycle; GO:0000902 cell morphogenesis; GO:0001558 regulation of cell growth; GO:0001667 ameboidal-type cell migration; GO:0001775 cell activation; GO:0002009 morphogenesis of an epithelium; GO:0002064 epithelial cell development; GO:0002165 instar larval or pupal devel…	GO:0005622 intracellular anatomical structure; GO:0005737 cytoplasm; GO:0005886 plasma membrane; GO:0005902 microvillus; GO:0005911 cell-cell junction; GO:0005912 adherens junction; GO:0005918 septate junction; GO:0005919 pleated septate junction; GO:0012505 endomembrane system; GO:0012506 vesicle membrane; GO:0016020 membrane; GO:0016328 lateral plasma membrane; GO:0030016 myofibril; GO:0030017 …	GO:0004888 transmembrane signaling receptor activity; GO:0005488 binding; GO:0005509 calcium ion binding; GO:0005515 protein binding; GO:0008092 cytoskeletal protein binding; GO:0017154 semaphorin receptor activity; GO:0019904 protein domain specific binding; GO:0030506 ankyrin binding; GO:0038023 signaling receptor activity; GO:0043167 ion binding; GO:0043169 cation binding; GO:0046872 metal ion…	PF13927; PF00047; PF07679; PF00041; PF13882	PF13927 Immunoglobulin domain; PF00047 Immunoglobulin domain; PF07679 Immunoglobulin I-set domain; PF00041 Fibronectin type III domain; PF13882 Bravo-like intracellular region	T	KOG3513	Neural cell adhesion molecule L1				R-HSA-1266738 Developmental Biology;R-HSA-168249 Innate Immune System;R-HSA-168256 Immune System;R-HSA-373760 L1CAM interactions;R-HSA-422475 Axon guidance;R-HSA-445095 Interaction between L1 and Ankyrins;R-HSA-447043 Neurofascin interactions;R-HSA-6798695 Neutrophil degranulation;R-HSA-9675108 Nervous system development	https://reactome.org/PathwayBrowser/#/R-HSA-1266738;https://reactome.org/PathwayBrowser/#/R-HSA-168249;https://reactome.org/PathwayBrowser/#/R-HSA-168256;https://reactome.org/PathwayBrowser/#/R-HSA-373760;https://reactome.org/PathwayBrowser/#/R-HSA-422475;https://reactome.org/PathwayBrowser/#/R-HSA-445095;https://reactome.org/PathwayBrowser/#/R-HSA-447043;https://reactome.org/PathwayBrowser/#/R-H…	APICAL JUNCTION	https://www.gsea-msigdb.org/gsea/msigdb/human/geneset/HALLMARK_APICAL_JUNCTION
O94886	CSC1-like protein 1 OS=Homo sapiens OX=9606 GN=TMEM63A PE=1 SV=3	TMEM63A	1.55944	0.0137349	Up	5.95	5	5	5	9440.47	9192.13	8713.96	14990.9	14816.4	12838	0.809277	0.787988	0.746998	1.28508	1.27012	1.10053	plasma membrane	K21989			GO:0001775 cell activation; GO:0002252 immune effector process; GO:0002263 cell activation involved in immune response; GO:0002274 myeloid leukocyte activation; GO:0002275 myeloid cell activation involved in immune response; GO:0002283 neutrophil activation involved in immune response; GO:0002366 leukocyte activation involved in immune response; GO:0002376 immune system process; GO:0002443 leukoc…	GO:0000323 lytic vacuole; GO:0005622 intracellular anatomical structure; GO:0005737 cytoplasm; GO:0005764 lysosome; GO:0005765 lysosomal membrane; GO:0005773 vacuole; GO:0005774 vacuolar membrane; GO:0005815 microtubule organizing center; GO:0005856 cytoskeleton; GO:0005886 plasma membrane; GO:0012505 endomembrane system; GO:0012506 vesicle membrane; GO:0015630 microtubule cytoskeleton; GO:001602…		PF14703	PF14703 Cytosolic domain of 10TM putative phosphate transporter	R	KOG1134	Uncharacterized conserved protein				R-HSA-168249 Innate Immune System;R-HSA-168256 Immune System;R-HSA-6798695 Neutrophil degranulation	https://reactome.org/PathwayBrowser/#/R-HSA-168249;https://reactome.org/PathwayBrowser/#/R-HSA-168256;https://reactome.org/PathwayBrowser/#/R-HSA-6798695
O94887	FERM, ARHGEF and pleckstrin domain-containing protein 2 OS=Homo sapiens OX=9606 GN=FARP2 PE=1 SV=3	FARP2	0.536368	0.00960236	Down	10.91	10	10	10	21460.6	20931.9	23014.1	10365.4	12332.7	12383.9	1.28138	1.24981	1.37413	0.6189	0.736364	0.739421	nucleus	K06082	FARP2; FERM, RhoGEF and pleckstrin domain protein 2	hsa04520 Adherens junction; hsa04015 Rap1 signaling pathway	GO:0000902 cell morphogenesis; GO:0001941 postsynaptic membrane organization; GO:0002376 immune system process; GO:0002520 immune system development; GO:0002521 leukocyte differentiation; GO:0002573 myeloid leukocyte differentiation; GO:0006996 organelle organization; GO:0007010 cytoskeleton organization; GO:0007154 cell communication; GO:0007155 cell adhesion; GO:0007165 signal transduction; GO:…	GO:0005622 intracellular anatomical structure; GO:0005737 cytoplasm; GO:0005829 cytosol; GO:0005856 cytoskeleton; GO:0005886 plasma membrane; GO:0009898 cytoplasmic side of plasma membrane; GO:0016020 membrane; GO:0019897 extrinsic component of plasma membrane; GO:0019898 extrinsic component of membrane; GO:0030425 dendrite; GO:0031234 extrinsic component of cytoplasmic side of plasma membrane; G…	GO:0005085 guanyl-nucleotide exchange factor activity; GO:0005102 signaling receptor binding; GO:0005488 binding; GO:0005515 protein binding; GO:0019899 enzyme binding; GO:0031267 small GTPase binding; GO:0050811 GABA receptor binding; GO:0051020 GTPase binding; GO:0098772 molecular function regulator activity;	PF09379; PF00373; PF09380; PF00621; PF00169	PF09379 FERM N-terminal domain; PF00373 FERM central domain; PF09380 FERM C-terminal PH-like domain; PF00621 RhoGEF domain; PF00169 PH domain	T	KOG3531	Rho guanine nucleotide exchange factor CDEP	WP5224 2q37 copy number variation syndrome;WP5362 TAR syndrome	https://www.wikipathways.org/instance/WP5224;https://www.wikipathways.org/instance/WP5362		R-HSA-1266738 Developmental Biology;R-HSA-162582 Signal Transduction;R-HSA-194315 Signaling by Rho GTPases;R-HSA-373755 Semaphorin interactions;R-HSA-399955 SEMA3A-Plexin repulsion signaling by inhibiting Integrin adhesion;R-HSA-422475 Axon guidance;R-HSA-9012999 RHO GTPase cycle;R-HSA-9013149 RAC1 GTPase cycle;R-HSA-9675108 Nervous system development;R-HSA-9716542 Signaling by Rho GTPases, Miro …	https://reactome.org/PathwayBrowser/#/R-HSA-1266738;https://reactome.org/PathwayBrowser/#/R-HSA-162582;https://reactome.org/PathwayBrowser/#/R-HSA-194315;https://reactome.org/PathwayBrowser/#/R-HSA-373755;https://reactome.org/PathwayBrowser/#/R-HSA-399955;https://reactome.org/PathwayBrowser/#/R-HSA-422475;https://reactome.org/PathwayBrowser/#/R-HSA-9012999;https://reactome.org/PathwayBrowser/#/R-…
O94907	Dickkopf-related protein 1 OS=Homo sapiens OX=9606 GN=DKK1 PE=1 SV=1	DKK1	7.34604	0.0118257	Up	25.94	6	6	6	1600.75	2657.38	3355.6	17383	21951.6	16596.2	0.151146	0.250915	0.316842	1.64134	2.07271	1.56705	extracellular	K02165	DKK1_2_4; dickkopf 1/2/4	hsa04310 Wnt signaling pathway; hsa05022 Pathways of neurodegeneration - multiple diseases; hsa05010 Alzheimer disease	GO:0000122 negative regulation of transcription by RNA polymerase II; GO:0000902 cell morphogenesis; GO:0001101 response to acid chemical; GO:0001704 formation of primary germ layer; GO:0001706 endoderm formation; GO:0001707 mesoderm formation; GO:0001756 somitogenesis; GO:0001932 regulation of protein phosphorylation; GO:0001933 negative regulation of protein phosphorylation; GO:0001934 positive…	GO:0005576 extracellular region; GO:0005615 extracellular space; GO:0005622 intracellular anatomical structure; GO:0005737 cytoplasm; GO:0005768 endosome; GO:0005769 early endosome; GO:0005886 plasma membrane; GO:0010008 endosome membrane; GO:0012505 endomembrane system; GO:0016020 membrane; GO:0031090 organelle membrane; GO:0031410 cytoplasmic vesicle; GO:0031901 early endosome membrane; GO:0031…	GO:0005102 signaling receptor binding; GO:0005488 binding; GO:0005515 protein binding; GO:0008083 growth factor activity; GO:0030545 signaling receptor regulator activity; GO:0030547 signaling receptor inhibitor activity; GO:0039706 co-receptor binding; GO:0048018 receptor ligand activity; GO:0048019 receptor antagonist activity; GO:0050750 low-density lipoprotein particle receptor binding; GO:00…	PF21481; PF21479	PF21481 Dickkopf-related protein 1/2/4, C-terminal subdomain 1; PF21479 Dickkopf-related protein 1/2/4, C-terminal subdomain 2	T	KOG1218	Proteins containing Ca2+-binding EGF-like domains	WP2059 Alzheimer 39 s disease and miRNA effects;WP2406 Cardiac progenitor differentiation;WP2572 Primary focal segmental glomerulosclerosis FSGS;WP2840 Hair follicle development cytodifferentiation part 3 of 3;WP2848 Pluripotent stem cell differentiation pathway;WP2853 Endoderm differentiation;WP2857 Mesodermal commitment pathway;WP3658 Wnt beta catenin signaling pathway in leukemia;WP3876 BMP2 W…	https://www.wikipathways.org/instance/WP2059;https://www.wikipathways.org/instance/WP2406;https://www.wikipathways.org/instance/WP2572;https://www.wikipathways.org/instance/WP2840;https://www.wikipathways.org/instance/WP2848;https://www.wikipathways.org/instance/WP2853;https://www.wikipathways.org/instance/WP2857;https://www.wikipathways.org/instance/WP3658;https://www.wikipathways.org/instance/W…	Transcription factor	R-HSA-162582 Signal Transduction;R-HSA-1643685 Disease;R-HSA-195721 Signaling by WNT;R-HSA-201681 TCF dependent signaling in response to WNT;R-HSA-3772470 Negative regulation of TCF-dependent signaling by WNT ligand antagonists;R-HSA-4791275 Signaling by WNT in cancer;R-HSA-5339717 Signaling by LRP5 mutants ;R-HSA-5663202 Diseases of signal transduction by growth factor receptors and second messe…	https://reactome.org/PathwayBrowser/#/R-HSA-162582;https://reactome.org/PathwayBrowser/#/R-HSA-1643685;https://reactome.org/PathwayBrowser/#/R-HSA-195721;https://reactome.org/PathwayBrowser/#/R-HSA-201681;https://reactome.org/PathwayBrowser/#/R-HSA-3772470;https://reactome.org/PathwayBrowser/#/R-HSA-4791275;https://reactome.org/PathwayBrowser/#/R-HSA-5339717;https://reactome.org/PathwayBrowser/#/…	WNT BETA CATENIN SIGNALING;EPITHELIAL MESENCHYMAL TRANSITION	https://www.gsea-msigdb.org/gsea/msigdb/human/geneset/HALLMARK_WNT_BETA_CATENIN_SIGNALING;https://www.gsea-msigdb.org/gsea/msigdb/human/geneset/HALLMARK_EPITHELIAL_MESENCHYMAL_TRANSITION	A
O94916	Nuclear factor of activated T-cells 5 OS=Homo sapiens OX=9606 GN=NFAT5 PE=1 SV=1	NFAT5	1.40998	0.0163232	Up	8.56	10	10	10	4450.24	4971.09	4521.51	6443.59	6263.87	6951.64	0.79464	0.887643	0.807366	1.15057	1.11848	1.24129	nucleus	K17335			GO:0001816 cytokine production; GO:0003008 system process; GO:0006139 nucleobase-containing compound metabolic process; GO:0006351 DNA-templated transcription; GO:0006355 regulation of DNA-templated transcription; GO:0006357 regulation of transcription by RNA polymerase II; GO:0006366 transcription by RNA polymerase II; GO:0006950 response to stress; GO:0006970 response to osmotic stress; GO:0007…	GO:0005622 intracellular anatomical structure; GO:0005634 nucleus; GO:0005654 nucleoplasm; GO:0005737 cytoplasm; GO:0005829 cytosol; GO:0031974 membrane-enclosed lumen; GO:0031981 nuclear lumen; GO:0043226 organelle; GO:0043227 membrane-bounded organelle; GO:0043229 intracellular organelle; GO:0043231 intracellular membrane-bounded organelle; GO:0043233 organelle lumen; GO:0070013 intracellular o…	GO:0000976 transcription cis-regulatory region binding; GO:0000977 RNA polymerase II transcription regulatory region sequence-specific DNA binding; GO:0000978 RNA polymerase II cis-regulatory region sequence-specific DNA binding; GO:0000981 DNA-binding transcription factor activity, RNA polymerase II-specific; GO:0000987 cis-regulatory region sequence-specific DNA binding; GO:0001067 transcriptio…	PF00554; PF16179	PF00554 Rel homology DNA-binding domain; PF16179 Rel homology dimerisation domain				WP4585 Cancer immunotherapy by PD 1 blockade	https://www.wikipathways.org/instance/WP4585	Transcription factor			TNFA SIGNALING VIA NFKB	https://www.gsea-msigdb.org/gsea/msigdb/human/geneset/HALLMARK_TNFA_SIGNALING_VIA_NFKB	A
O94923	D-glucuronyl C5-epimerase OS=Homo sapiens OX=9606 GN=GLCE PE=1 SV=3	GLCE	1.39641	0.00588547	Up	14.26	8	8	8	13145	13368.1	12485.9	18199.1	18671.7	17587.8	0.843912	0.858235	0.801598	1.16839	1.19873	1.12914	Golgi apparatus	K01793	GLCE; heparosan-N-sulfate-glucuronate 5-epimerase [EC:5.1.3.17]	hsa00534 Glycosaminoglycan biosynthesis - heparan sulfate / heparin; hsa01100 Metabolic pathways	GO:0006022 aminoglycan metabolic process; GO:0006023 aminoglycan biosynthetic process; GO:0006024 glycosaminoglycan biosynthetic process; GO:0006029 proteoglycan metabolic process; GO:0006082 organic acid metabolic process; GO:0006790 sulfur compound metabolic process; GO:0008152 metabolic process; GO:0009058 biosynthetic process; GO:0009059 macromolecule biosynthetic process; GO:0009100 glycopro…	GO:0000139 Golgi membrane; GO:0005622 intracellular anatomical structure; GO:0005737 cytoplasm; GO:0005794 Golgi apparatus; GO:0012505 endomembrane system; GO:0016020 membrane; GO:0031090 organelle membrane; GO:0031984 organelle subcompartment; GO:0043226 organelle; GO:0043227 membrane-bounded organelle; GO:0043229 intracellular organelle; GO:0043231 intracellular membrane-bounded organelle; GO:0…	GO:0003824 catalytic activity; GO:0005488 binding; GO:0005515 protein binding; GO:0016853 isomerase activity; GO:0016854 racemase and epimerase activity; GO:0016857 racemase and epimerase activity, acting on carbohydrates and derivatives; GO:0042802 identical protein binding; GO:0042803 protein homodimerization activity; GO:0046983 protein dimerization activity; GO:0047464 heparosan-N-sulfate-glu…	PF21174	PF21174 D-glucuronyl C5-epimerase, beta-sandwich domain	G	KOG3760	Heparan sulfate-glucuronic acid C5-epimerase	WP5395 Glycosaminoglycan synthesis in fibroblasts	https://www.wikipathways.org/instance/WP5395		R-HSA-1430728 Metabolism;R-HSA-1630316 Glycosaminoglycan metabolism;R-HSA-1638091 Heparan sulfate/heparin (HS-GAG) metabolism;R-HSA-2022928 HS-GAG biosynthesis;R-HSA-71387 Metabolism of carbohydrates	https://reactome.org/PathwayBrowser/#/R-HSA-1430728;https://reactome.org/PathwayBrowser/#/R-HSA-1630316;https://reactome.org/PathwayBrowser/#/R-HSA-1638091;https://reactome.org/PathwayBrowser/#/R-HSA-2022928;https://reactome.org/PathwayBrowser/#/R-HSA-71387	GLYCOLYSIS	https://www.gsea-msigdb.org/gsea/msigdb/human/geneset/HALLMARK_GLYCOLYSIS
O95183	Vesicle-associated membrane protein 5 OS=Homo sapiens OX=9606 GN=VAMP5 PE=1 SV=1	VAMP5	1.81134	0.0189611	Up	28.45	3	3	3	40530.2	45799.2	39491.3	68496	87138.1	72269.6	0.687488	0.776862	0.669866	1.16185	1.47807	1.22586	cytoplasm	K08514	VAMP5; vesicle-associated membrane protein 5	hsa04130 SNARE interactions in vesicular transport	GO:0006810 transport; GO:0006887 exocytosis; GO:0006892 post-Golgi vesicle-mediated transport; GO:0006893 Golgi to plasma membrane transport; GO:0006906 vesicle fusion; GO:0006914 autophagy; GO:0006996 organelle organization; GO:0007275 multicellular organism development; GO:0007517 muscle organ development; GO:0007519 skeletal muscle tissue development; GO:0008104 protein localization; GO:000815…	GO:0000323 lytic vacuole; GO:0005622 intracellular anatomical structure; GO:0005737 cytoplasm; GO:0005764 lysosome; GO:0005765 lysosomal membrane; GO:0005768 endosome; GO:0005770 late endosome; GO:0005773 vacuole; GO:0005774 vacuolar membrane; GO:0005794 Golgi apparatus; GO:0005802 trans-Golgi network; GO:0005886 plasma membrane; GO:0005911 cell-cell junction; GO:0009986 cell surface; GO:0010008 …	GO:0000149 SNARE binding; GO:0005484 SNAP receptor activity; GO:0005488 binding; GO:0005515 protein binding;			U	KOG0860	Synaptobrevin/VAMP-like protein						INTERFERON GAMMA RESPONSE	https://www.gsea-msigdb.org/gsea/msigdb/human/geneset/HALLMARK_INTERFERON_GAMMA_RESPONSE
O95210	Starch-binding domain-containing protein 1 OS=Homo sapiens OX=9606 GN=STBD1 PE=1 SV=1	STBD1	1.845	0.021927	Up	17.32	6	6	6	2773.22	3535.43	3748.96	5921.51	6530.04	6104.76	0.581511	0.741338	0.786112	1.24167	1.36927	1.2801	extracellular	K22267			GO:0000272 polysaccharide catabolic process; GO:0001775 cell activation; GO:0002252 immune effector process; GO:0002263 cell activation involved in immune response; GO:0002274 myeloid leukocyte activation; GO:0002275 myeloid cell activation involved in immune response; GO:0002283 neutrophil activation involved in immune response; GO:0002366 leukocyte activation involved in immune response; GO:000…	GO:0005622 intracellular anatomical structure; GO:0005737 cytoplasm; GO:0005783 endoplasmic reticulum; GO:0005829 cytosol; GO:0005886 plasma membrane; GO:0012505 endomembrane system; GO:0012506 vesicle membrane; GO:0016020 membrane; GO:0030141 secretory granule; GO:0030315 T-tubule; GO:0030659 cytoplasmic vesicle membrane; GO:0030667 secretory granule membrane; GO:0031090 organelle membrane; GO:0…	GO:0005488 binding; GO:0005515 protein binding; GO:0019899 enzyme binding; GO:0030246 carbohydrate binding; GO:0030247 polysaccharide binding; GO:2001069 glycogen binding;						WP410 Exercise induced circadian regulation	https://www.wikipathways.org/instance/WP410		R-HSA-162582 Signal Transduction;R-HSA-168249 Innate Immune System;R-HSA-168256 Immune System;R-HSA-194315 Signaling by Rho GTPases;R-HSA-6798695 Neutrophil degranulation;R-HSA-8980692 RHOA GTPase cycle;R-HSA-9012999 RHO GTPase cycle;R-HSA-9013404 RAC2 GTPase cycle;R-HSA-9013405 RHOD GTPase cycle;R-HSA-9013408 RHOG GTPase cycle;R-HSA-9013423 RAC3 GTPase cycle;R-HSA-9716542 Signaling by Rho GTPase…	https://reactome.org/PathwayBrowser/#/R-HSA-162582;https://reactome.org/PathwayBrowser/#/R-HSA-168249;https://reactome.org/PathwayBrowser/#/R-HSA-168256;https://reactome.org/PathwayBrowser/#/R-HSA-194315;https://reactome.org/PathwayBrowser/#/R-HSA-6798695;https://reactome.org/PathwayBrowser/#/R-HSA-8980692;https://reactome.org/PathwayBrowser/#/R-HSA-9012999;https://reactome.org/PathwayBrowser/#/R…	HYPOXIA	https://www.gsea-msigdb.org/gsea/msigdb/human/geneset/HALLMARK_HYPOXIA
O95214	Leptin receptor overlapping transcript-like 1 OS=Homo sapiens OX=9606 GN=LEPROTL1 PE=1 SV=2	LEPROTL1	1.47068	0.043804	Up	9.92	1	1	1	12251.6	14854	15945.9	19797.9	21835	21682.1	0.691097	0.837895	0.899488	1.11677	1.23168	1.22306	plasma membrane				GO:0006810 transport; GO:0007034 vacuolar transport; GO:0009966 regulation of signal transduction; GO:0009968 negative regulation of signal transduction; GO:0010646 regulation of cell communication; GO:0010648 negative regulation of cell communication; GO:0016192 vesicle-mediated transport; GO:0016197 endosomal transport; GO:0023051 regulation of signaling; GO:0023057 negative regulation of signa…	GO:0005622 intracellular anatomical structure; GO:0005737 cytoplasm; GO:0005768 endosome; GO:0005794 Golgi apparatus; GO:0012505 endomembrane system; GO:0031410 cytoplasmic vesicle; GO:0031982 vesicle; GO:0043226 organelle; GO:0043227 membrane-bounded organelle; GO:0043229 intracellular organelle; GO:0043231 intracellular membrane-bounded organelle; GO:0097708 intracellular vesicle;	GO:0005102 signaling receptor binding; GO:0005488 binding; GO:0005515 protein binding;			T	KOG2174	Leptin receptor gene-related protein
O95218	Zinc finger Ran-binding domain-containing protein 2 OS=Homo sapiens OX=9606 GN=ZRANB2 PE=1 SV=2	ZRANB2	0.729371	0.0142192	Down	30.3	11	11	11	32159.8	34869.2	31636	24712.7	24494.5	22756.2	1.13087	1.22615	1.11245	0.869001	0.861328	0.800202	nucleus	K26076			GO:0006139 nucleobase-containing compound metabolic process; GO:0006355 regulation of DNA-templated transcription; GO:0006396 RNA processing; GO:0008152 metabolic process; GO:0008380 RNA splicing; GO:0009889 regulation of biosynthetic process; GO:0009987 cellular process; GO:0010467 gene expression; GO:0010468 regulation of gene expression; GO:0010556 regulation of macromolecule biosynthetic proc…	GO:0005622 intracellular anatomical structure; GO:0005634 nucleus; GO:0005654 nucleoplasm; GO:0031974 membrane-enclosed lumen; GO:0031981 nuclear lumen; GO:0043226 organelle; GO:0043227 membrane-bounded organelle; GO:0043229 intracellular organelle; GO:0043231 intracellular membrane-bounded organelle; GO:0043233 organelle lumen; GO:0070013 intracellular organelle lumen;	GO:0003700 DNA-binding transcription factor activity; GO:0140110 transcription regulator activity;	PF00641	PF00641 Zn-finger in Ran binding protein and others	R	KOG1995	Conserved Zn-finger protein
O95219	Sorting nexin-4 OS=Homo sapiens OX=9606 GN=SNX4 PE=1 SV=1	SNX4	0.716171	0.00420426	Down	16.89	8	8	8	14716.5	15089.6	14381	10499.6	10263.6	10882.3	1.16439	1.19391	1.13785	0.830746	0.812073	0.861025	cytoplasm	K17919	SNX4; sorting nexin-4	hsa04144 Endocytosis	GO:0002682 regulation of immune system process; GO:0002684 positive regulation of immune system process; GO:0002694 regulation of leukocyte activation; GO:0002696 positive regulation of leukocyte activation; GO:0002697 regulation of immune effector process; GO:0002699 positive regulation of immune effector process; GO:0002703 regulation of leukocyte mediated immunity; GO:0002705 positive regulati…	GO:0005622 intracellular anatomical structure; GO:0005737 cytoplasm; GO:0005768 endosome; GO:0005769 early endosome; GO:0005856 cytoskeleton; GO:0005868 cytoplasmic dynein complex; GO:0005875 microtubule associated complex; GO:0005886 plasma membrane; GO:0010008 endosome membrane; GO:0012505 endomembrane system; GO:0015630 microtubule cytoskeleton; GO:0016020 membrane; GO:0019898 extrinsic compon…	GO:0005102 signaling receptor binding; GO:0005154 epidermal growth factor receptor binding; GO:0005158 insulin receptor binding; GO:0005488 binding; GO:0005515 protein binding; GO:0005543 phospholipid binding; GO:0008289 lipid binding; GO:0035091 phosphatidylinositol binding; GO:0043167 ion binding; GO:0043168 anion binding; GO:0044877 protein-containing complex binding; GO:0070851 growth factor …	PF00787	PF00787 PX domain	U	KOG2273	Membrane coat complex Retromer, subunit VPS5/SNX1, Sorting nexins, and related PX domain-containing proteins
O95267	RAS guanyl-releasing protein 1 OS=Homo sapiens OX=9606 GN=RASGRP1 PE=1 SV=2	RASGRP1	1.44515	0.0349741	Up	1.13	1	1	1	5484.12	6225.67	4905.62	8063.79	7654.45	8293.5	0.809919	0.919435	0.724484	1.1909	1.13044	1.22482	nucleus	K04350	RASGRP1; RAS guanyl-releasing protein 1	hsa04014 Ras signaling pathway; hsa05235 PD-L1 expression and PD-1 checkpoint pathway in cancer; hsa04660 T cell receptor signaling pathway; hsa04611 Platelet activation; hsa05200 Pathways in cancer; hsa04010 MAPK signaling pathway	GO:0000165 MAPK cascade; GO:0001775 cell activation; GO:0001816 cytokine production; GO:0001817 regulation of cytokine production; GO:0001819 positive regulation of cytokine production; GO:0001910 regulation of leukocyte mediated cytotoxicity; GO:0001912 positive regulation of leukocyte mediated cytotoxicity; GO:0001932 regulation of protein phosphorylation; GO:0001934 positive regulation of prot…	GO:0000139 Golgi membrane; GO:0005622 intracellular anatomical structure; GO:0005737 cytoplasm; GO:0005783 endoplasmic reticulum; GO:0005789 endoplasmic reticulum membrane; GO:0005794 Golgi apparatus; GO:0005829 cytosol; GO:0005886 plasma membrane; GO:0012505 endomembrane system; GO:0016020 membrane; GO:0031090 organelle membrane; GO:0031984 organelle subcompartment; GO:0042175 nuclear outer memb…	GO:0001786 phosphatidylserine binding; GO:0005085 guanyl-nucleotide exchange factor activity; GO:0005488 binding; GO:0005509 calcium ion binding; GO:0005515 protein binding; GO:0005543 phospholipid binding; GO:0008270 zinc ion binding; GO:0008289 lipid binding; GO:0019899 enzyme binding; GO:0019992 diacylglycerol binding; GO:0031210 phosphatidylcholine binding; GO:0031267 small GTPase binding; GO…	PF00618; PF00130	PF00618 RasGEF N-terminal motif; PF00130 Phorbol esters/diacylglycerol binding domain (C1 domain)	T	KOG3417	Ras1 guanine nucleotide exchange factor	WP2583 T cell receptor and co stimulatory signaling;WP2877 Vitamin D receptor pathway;WP382 MAPK signaling pathway;WP4223 Ras signaling;WP5098 T cell activation SARS CoV 2;WP722 Serotonin HTR1 group and FOS pathway;WP732 Serotonin receptor 2 and ELK SRF GATA4 signaling	https://www.wikipathways.org/instance/WP2583;https://www.wikipathways.org/instance/WP2877;https://www.wikipathways.org/instance/WP382;https://www.wikipathways.org/instance/WP4223;https://www.wikipathways.org/instance/WP5098;https://www.wikipathways.org/instance/WP722;https://www.wikipathways.org/instance/WP732		R-HSA-109582 Hemostasis;R-HSA-114508 Effects of PIP2 hydrolysis;R-HSA-1168372 Downstream signaling events of B Cell Receptor (BCR);R-HSA-1169092 Activation of RAS in B cells;R-HSA-1280218 Adaptive Immune System;R-HSA-162582 Signal Transduction;R-HSA-168249 Innate Immune System;R-HSA-168256 Immune System;R-HSA-2454202 Fc epsilon receptor (FCERI) signaling;R-HSA-2871837 FCERI mediated NF-kB activat…	https://reactome.org/PathwayBrowser/#/R-HSA-109582;https://reactome.org/PathwayBrowser/#/R-HSA-114508;https://reactome.org/PathwayBrowser/#/R-HSA-1168372;https://reactome.org/PathwayBrowser/#/R-HSA-1169092;https://reactome.org/PathwayBrowser/#/R-HSA-1280218;https://reactome.org/PathwayBrowser/#/R-HSA-162582;https://reactome.org/PathwayBrowser/#/R-HSA-168249;https://reactome.org/PathwayBrowser/#/R…	ESTROGEN RESPONSE EARLY;COMPLEMENT;INFLAMMATORY RESPONSE;UV RESPONSE UP	https://www.gsea-msigdb.org/gsea/msigdb/human/geneset/HALLMARK_ESTROGEN_RESPONSE_EARLY;https://www.gsea-msigdb.org/gsea/msigdb/human/geneset/HALLMARK_COMPLEMENT;https://www.gsea-msigdb.org/gsea/msigdb/human/geneset/HALLMARK_INFLAMMATORY_RESPONSE;https://www.gsea-msigdb.org/gsea/msigdb/human/geneset/HALLMARK_UV_RESPONSE_UP
O95273	Cyclin-D1-binding protein 1 OS=Homo sapiens OX=9606 GN=CCNDBP1 PE=1 SV=2	CCNDBP1	2.07233	0.0207566	Up	6.11	2	2	2	1603.35	2219.29	1983.53	3917.12	3653.75	4461.45	0.539289	0.746461	0.667163	1.31753	1.22894	1.50061	extracellular	K21626				GO:0005622 intracellular anatomical structure; GO:0005634 nucleus; GO:0005654 nucleoplasm; GO:0005737 cytoplasm; GO:0031974 membrane-enclosed lumen; GO:0031981 nuclear lumen; GO:0043226 organelle; GO:0043227 membrane-bounded organelle; GO:0043229 intracellular organelle; GO:0043231 intracellular membrane-bounded organelle; GO:0043233 organelle lumen; GO:0070013 intracellular organelle lumen;		PF13324; PF20936	PF13324 Grap2 and cyclin-D-interacting, N-terminal; PF20936 Grap2 and cyclin-D-interacting, C-terminal
O95297	Myelin protein zero-like protein 1 OS=Homo sapiens OX=9606 GN=MPZL1 PE=1 SV=1	MPZL1	2.22978	0.00868129	Up	31.23	7	7	7	23425.5	18308.2	22191.8	46728.9	45703.3	50107.5	0.680759	0.532047	0.644907	1.35797	1.32816	1.45615	plasma membrane	K06770	MPZ; myelin protein zero	hsa04514 Cell adhesion molecules	GO:0007154 cell communication; GO:0007165 signal transduction; GO:0007166 cell surface receptor signaling pathway; GO:0007167 enzyme-linked receptor protein signaling pathway; GO:0007169 cell surface receptor protein tyrosine kinase signaling pathway; GO:0007267 cell-cell signaling; GO:0009987 cellular process; GO:0023052 signaling; GO:0050789 regulation of biological process; GO:0050794 regulati…	GO:0005886 plasma membrane; GO:0016020 membrane; GO:0071944 cell periphery;	GO:0005198 structural molecule activity;	PF07686	PF07686 Immunoglobulin V-set domain									APICAL JUNCTION	https://www.gsea-msigdb.org/gsea/msigdb/human/geneset/HALLMARK_APICAL_JUNCTION
O95302	Peptidyl-prolyl cis-trans isomerase FKBP9 OS=Homo sapiens OX=9606 GN=FKBP9 PE=1 SV=2	FKBP9	0.713869	0.0115827	Down	17.54	10	9	7	36874.7	39005.7	35045.2	25466.3	27548.7	26171.3	1.16378	1.23103	1.10604	0.803726	0.869447	0.825976	extracellular	K09575			GO:0000413 protein peptidyl-prolyl isomerization; GO:0006457 protein folding; GO:0008152 metabolic process; GO:0009987 cellular process; GO:0018193 peptidyl-amino acid modification; GO:0018208 peptidyl-proline modification; GO:0019538 protein metabolic process; GO:0036211 protein modification process; GO:0043170 macromolecule metabolic process; GO:0043412 macromolecule modification; GO:0044237 ce…	GO:0005622 intracellular anatomical structure; GO:0005737 cytoplasm; GO:0005783 endoplasmic reticulum; GO:0012505 endomembrane system; GO:0043226 organelle; GO:0043227 membrane-bounded organelle; GO:0043229 intracellular organelle; GO:0043231 intracellular membrane-bounded organelle;	GO:0003755 peptidyl-prolyl cis-trans isomerase activity; GO:0003824 catalytic activity; GO:0005488 binding; GO:0005509 calcium ion binding; GO:0005527 macrolide binding; GO:0005528 FK506 binding; GO:0016853 isomerase activity; GO:0016859 cis-trans isomerase activity; GO:0043167 ion binding; GO:0043169 cation binding; GO:0046872 metal ion binding; GO:0097159 organic cyclic compound binding; GO:014…	PF00254	PF00254 FKBP-type peptidyl-prolyl cis-trans isomerase	O	KOG0549	FKBP-type peptidyl-prolyl cis-trans isomerase				R-HSA-390466 Chaperonin-mediated protein folding;R-HSA-390471 Association of TriC/CCT with target proteins during biosynthesis;R-HSA-391251 Protein folding;R-HSA-392499 Metabolism of proteins	https://reactome.org/PathwayBrowser/#/R-HSA-390466;https://reactome.org/PathwayBrowser/#/R-HSA-390471;https://reactome.org/PathwayBrowser/#/R-HSA-391251;https://reactome.org/PathwayBrowser/#/R-HSA-392499
O95347	Structural maintenance of chromosomes protein 2 OS=Homo sapiens OX=9606 GN=SMC2 PE=1 SV=2	SMC2	0.694981	0.0099116	Down	32.66	37	37	37	77466.9	76583.7	69465.2	51229.4	53469.8	50640	1.22686	1.21287	1.10013	0.81133	0.846812	0.801995	cytoplasm	K06674			GO:0000012 single strand break repair; GO:0000070 mitotic sister chromatid segregation; GO:0000278 mitotic cell cycle; GO:0000280 nuclear division; GO:0000819 sister chromatid segregation; GO:0006139 nucleobase-containing compound metabolic process; GO:0006259 DNA metabolic process; GO:0006281 DNA repair; GO:0006950 response to stress; GO:0006974 DNA damage response; GO:0006996 organelle organiza…	GO:0000228 nuclear chromosome; GO:0000775 chromosome, centromeric region; GO:0000785 chromatin; GO:0000793 condensed chromosome; GO:0000796 condensin complex; GO:0000803 sex chromosome; GO:0005622 intracellular anatomical structure; GO:0005634 nucleus; GO:0005654 nucleoplasm; GO:0005694 chromosome; GO:0005730 nucleolus; GO:0005737 cytoplasm; GO:0005829 cytosol; GO:0031974 membrane-enclosed lumen;…	GO:0003676 nucleic acid binding; GO:0003677 DNA binding; GO:0003682 chromatin binding; GO:0003697 single-stranded DNA binding; GO:0003824 catalytic activity; GO:0005488 binding; GO:0005515 protein binding; GO:0016462 pyrophosphatase activity; GO:0016787 hydrolase activity; GO:0016817 hydrolase activity, acting on acid anhydrides; GO:0016818 hydrolase activity, acting on acid anhydrides, in phosph…	PF02463; PF06470	PF02463 RecF/RecN/SMC N terminal domain; PF06470 SMC proteins Flexible Hinge Domain	BD	KOG0933	Structural maintenance of chromosome protein 2 (chromosome condensation complex Condensin, subunit E)	WP2446 Retinoblastoma gene in cancer	https://www.wikipathways.org/instance/WP2446		R-HSA-1640170 Cell Cycle;R-HSA-2299718 Condensation of Prophase Chromosomes;R-HSA-2514853 Condensation of Prometaphase Chromosomes;R-HSA-68875 Mitotic Prophase;R-HSA-68877 Mitotic Prometaphase;R-HSA-68886 M Phase;R-HSA-69278 Cell Cycle, Mitotic	https://reactome.org/PathwayBrowser/#/R-HSA-1640170;https://reactome.org/PathwayBrowser/#/R-HSA-2299718;https://reactome.org/PathwayBrowser/#/R-HSA-2514853;https://reactome.org/PathwayBrowser/#/R-HSA-68875;https://reactome.org/PathwayBrowser/#/R-HSA-68877;https://reactome.org/PathwayBrowser/#/R-HSA-68886;https://reactome.org/PathwayBrowser/#/R-HSA-69278	G2M CHECKPOINT	https://www.gsea-msigdb.org/gsea/msigdb/human/geneset/HALLMARK_G2M_CHECKPOINT
O95359	Transforming acidic coiled-coil-containing protein 2 OS=Homo sapiens OX=9606 GN=TACC2 PE=1 SV=3	TACC2	1.3186	0.0239529	Up	2.71	7	4	4	4347.71	4421.15	4556.46	6167.99	6030.09	5372.65	0.844323	0.858585	0.884863	1.19782	1.17104	1.04337	nucleus	K14282			GO:0000226 microtubule cytoskeleton organization; GO:0006810 transport; GO:0006996 organelle organization; GO:0007010 cytoskeleton organization; GO:0007017 microtubule-based process; GO:0007049 cell cycle; GO:0007051 spindle organization; GO:0007097 nuclear migration; GO:0007275 multicellular organism development; GO:0007399 nervous system development; GO:0007417 central nervous system developmen…	GO:0005622 intracellular anatomical structure; GO:0005634 nucleus; GO:0005654 nucleoplasm; GO:0005737 cytoplasm; GO:0005829 cytosol; GO:0005856 cytoskeleton; GO:0005886 plasma membrane; GO:0015630 microtubule cytoskeleton; GO:0016020 membrane; GO:0031974 membrane-enclosed lumen; GO:0031981 nuclear lumen; GO:0043226 organelle; GO:0043227 membrane-bounded organelle; GO:0043228 non-membrane-bounded …	GO:0005102 signaling receptor binding; GO:0005488 binding; GO:0005515 protein binding; GO:0008134 transcription factor binding; GO:0019904 protein domain specific binding; GO:0051427 hormone receptor binding;
O95388	CCN family member 4 OS=Homo sapiens OX=9606 GN=CCN4 PE=1 SV=1	CCN4	1.9893	0.047897	Up	8.72	3	3	3	3523.44	2817.04	3256.24	8183.78	5277.11	5629.91	0.736928	0.589184	0.681043	1.71164	1.10371	1.1775	plasma membrane	K22471	CCN4; CCN family member 4	hsa04310 Wnt signaling pathway	GO:0001558 regulation of cell growth; GO:0007154 cell communication; GO:0007155 cell adhesion; GO:0007165 signal transduction; GO:0007267 cell-cell signaling; GO:0008284 positive regulation of cell population proliferation; GO:0009987 cellular process; GO:0010611 regulation of cardiac muscle hypertrophy; GO:0010613 positive regulation of cardiac muscle hypertrophy; GO:0010720 positive regulation …	GO:0005576 extracellular region; GO:0005615 extracellular space; GO:0005622 intracellular anatomical structure; GO:0005737 cytoplasm; GO:0005829 cytosol;	GO:0005102 signaling receptor binding; GO:0005178 integrin binding; GO:0005488 binding; GO:0005515 protein binding; GO:0005539 glycosaminoglycan binding; GO:0008201 heparin binding; GO:0043167 ion binding; GO:0043168 anion binding; GO:0044877 protein-containing complex binding; GO:0050839 cell adhesion molecule binding; GO:0097367 carbohydrate derivative binding; GO:1901681 sulfur compound bindin…	PF00219; PF00093; PF19035; PF00007	PF00219 Insulin-like growth factor binding protein; PF00093 von Willebrand factor type C domain; PF19035 CCN3 Nov like TSP1 domain; PF00007 Cystine-knot domain
O95425	Supervillin OS=Homo sapiens OX=9606 GN=SVIL PE=1 SV=2	SVIL	1.44347	0.0246058	Up	11.11	20	20	20	7270.31	7611.35	6915.09	10162.2	11600.8	9699.86	0.819042	0.857462	0.779024	1.14483	1.3069	1.09274	nucleus	K10369			GO:0007275 multicellular organism development; GO:0007517 muscle organ development; GO:0007519 skeletal muscle tissue development; GO:0009888 tissue development; GO:0010564 regulation of cell cycle process; GO:0014706 striated muscle tissue development; GO:0032465 regulation of cytokinesis; GO:0032467 positive regulation of cytokinesis; GO:0032501 multicellular organismal process; GO:0032502 deve…	GO:0005622 intracellular anatomical structure; GO:0005634 nucleus; GO:0005737 cytoplasm; GO:0005829 cytosol; GO:0005856 cytoskeleton; GO:0005874 microtubule; GO:0005886 plasma membrane; GO:0015629 actin cytoskeleton; GO:0015630 microtubule cytoskeleton; GO:0016020 membrane; GO:0030016 myofibril; GO:0030496 midbody; GO:0032153 cell division site; GO:0032154 cleavage furrow; GO:0036449 microtubule …	GO:0003779 actin binding; GO:0005488 binding; GO:0005515 protein binding; GO:0008092 cytoskeletal protein binding; GO:0044877 protein-containing complex binding; GO:0051015 actin filament binding;	PF00626; PF02209	PF00626 Gelsolin repeat; PF02209 Villin headpiece domain	Z	KOG0445	Actin regulatory protein supervillin (gelsolin/villin family)			Transcription factor			ESTROGEN RESPONSE EARLY;MYOGENESIS	https://www.gsea-msigdb.org/gsea/msigdb/human/geneset/HALLMARK_ESTROGEN_RESPONSE_EARLY;https://www.gsea-msigdb.org/gsea/msigdb/human/geneset/HALLMARK_MYOGENESIS	A
O95476	CTD nuclear envelope phosphatase 1 OS=Homo sapiens OX=9606 GN=CTDNEP1 PE=1 SV=2	CTDNEP1	1.36818	0.0175497	Up	32.79	7	7	7	19855	21611.7	20551	26594.3	28088.6	30168.7	0.811129	0.882895	0.839563	1.08645	1.14749	1.23247	mitochondria	K17617			GO:0000278 mitotic cell cycle; GO:0002009 morphogenesis of an epithelium; GO:0002165 instar larval or pupal development; GO:0003002 regionalization; GO:0006355 regulation of DNA-templated transcription; GO:0006357 regulation of transcription by RNA polymerase II; GO:0006470 protein dephosphorylation; GO:0006793 phosphorus metabolic process; GO:0006796 phosphate-containing compound metabolic proce…	GO:0005622 intracellular anatomical structure; GO:0005634 nucleus; GO:0005635 nuclear envelope; GO:0005737 cytoplasm; GO:0005783 endoplasmic reticulum; GO:0005789 endoplasmic reticulum membrane; GO:0005811 lipid droplet; GO:0008287 protein serine/threonine phosphatase complex; GO:0012505 endomembrane system; GO:0016020 membrane; GO:0031090 organelle membrane; GO:0031965 nuclear membrane; GO:00319…	GO:0003824 catalytic activity; GO:0004721 phosphoprotein phosphatase activity; GO:0004722 protein serine/threonine phosphatase activity; GO:0016787 hydrolase activity; GO:0016788 hydrolase activity, acting on ester bonds; GO:0016791 phosphatase activity; GO:0042578 phosphoric ester hydrolase activity; GO:0140096 catalytic activity, acting on a protein;			K	KOG1605	TFIIF-interacting CTD phosphatase, including NLI-interacting factor (involved in RNA polymerase II regulation)	WP5053 Development of ureteric collection system	https://www.wikipathways.org/instance/WP5053		R-HSA-1640170 Cell Cycle;R-HSA-2980766 Nuclear Envelope Breakdown;R-HSA-4419969 Depolymerization of the Nuclear Lamina;R-HSA-68875 Mitotic Prophase;R-HSA-68886 M Phase;R-HSA-69278 Cell Cycle, Mitotic	https://reactome.org/PathwayBrowser/#/R-HSA-1640170;https://reactome.org/PathwayBrowser/#/R-HSA-2980766;https://reactome.org/PathwayBrowser/#/R-HSA-4419969;https://reactome.org/PathwayBrowser/#/R-HSA-68875;https://reactome.org/PathwayBrowser/#/R-HSA-68886;https://reactome.org/PathwayBrowser/#/R-HSA-69278
O95479	GDH/6PGL endoplasmic bifunctional protein OS=Homo sapiens OX=9606 GN=H6PD PE=1 SV=2	H6PD	0.456513	0.0285067	Down	14.16	10	10	10	7290.57	6850.72	8485.12	3214.83	4303.99	2810.42	1.32734	1.24726	1.54483	0.585301	0.783597	0.511673	extracellular	K13937	H6PD; hexose-6-phosphate dehydrogenase [EC:1.1.1.47 3.1.1.31]	hsa01200 Carbon metabolism; hsa00030 Pentose phosphate pathway; hsa01100 Metabolic pathways	GO:0005975 carbohydrate metabolic process; GO:0006081 cellular aldehyde metabolic process; GO:0006098 pentose-phosphate shunt; GO:0006139 nucleobase-containing compound metabolic process; GO:0006739 NADP metabolic process; GO:0006753 nucleoside phosphate metabolic process; GO:0006793 phosphorus metabolic process; GO:0006796 phosphate-containing compound metabolic process; GO:0008152 metabolic pro…	GO:0005622 intracellular anatomical structure; GO:0005737 cytoplasm; GO:0005739 mitochondrion; GO:0005783 endoplasmic reticulum; GO:0005788 endoplasmic reticulum lumen; GO:0012505 endomembrane system; GO:0031974 membrane-enclosed lumen; GO:0043226 organelle; GO:0043227 membrane-bounded organelle; GO:0043229 intracellular organelle; GO:0043231 intracellular membrane-bounded organelle; GO:0043233 o…	GO:0000166 nucleotide binding; GO:0003824 catalytic activity; GO:0004345 glucose-6-phosphate dehydrogenase activity; GO:0005488 binding; GO:0016491 oxidoreductase activity; GO:0016614 oxidoreductase activity, acting on CH-OH group of donors; GO:0016616 oxidoreductase activity, acting on the CH-OH group of donors, NAD or NADP as acceptor; GO:0016787 hydrolase activity; GO:0016788 hydrolase activit…	PF00479; PF02781; PF01182	PF00479 Glucose-6-phosphate dehydrogenase, NAD binding domain; PF02781 Glucose-6-phosphate dehydrogenase, C-terminal domain; PF01182 Glucosamine-6-phosphate isomerases/6-phosphogluconolactonase	G	KOG3147	6-phosphogluconolactonase - like protein	WP4523 Classical pathway of steroidogenesis with glucocorticoid and mineralocorticoid metabolism	https://www.wikipathways.org/instance/WP4523
O95562	Vesicle transport protein SFT2B OS=Homo sapiens OX=9606 GN=SFT2D2 PE=1 SV=1	SFT2D2	1.99988	0.0133187	Up	6.25	1	1	1	7329.53	7163.81	6131.19	13730.3	12247.6	15268.6	0.710788	0.694717	0.594578	1.33151	1.18772	1.48069	plasma membrane				GO:0006810 transport; GO:0016192 vesicle-mediated transport; GO:0051179 localization; GO:0051234 establishment of localization;	GO:0016020 membrane;				U	KOG2887	Membrane protein involved in ER to Golgi transport	WP3945 TYROBP causal network in microglia	https://www.wikipathways.org/instance/WP3945
O95630	STAM-binding protein OS=Homo sapiens OX=9606 GN=STAMBP PE=1 SV=1	STAMBP	1.31147	0.0314337	Up	21.7	7	7	7	17689.8	17075.9	17632.4	21418.6	22170.9	25129	0.876336	0.845924	0.873492	1.06106	1.09833	1.24487	cytoplasm,nucleus	K11866	STAMBP; STAM-binding protein [EC:3.4.19.12]	hsa04144 Endocytosis	GO:0000278 mitotic cell cycle; GO:0000281 mitotic cytokinesis; GO:0000910 cytokinesis; GO:0006508 proteolysis; GO:0007049 cell cycle; GO:0007154 cell communication; GO:0007165 signal transduction; GO:0007259 cell surface receptor signaling pathway via JAK-STAT; GO:0008152 metabolic process; GO:0008284 positive regulation of cell population proliferation; GO:0009966 regulation of signal transducti…	GO:0005622 intracellular anatomical structure; GO:0005634 nucleus; GO:0005654 nucleoplasm; GO:0005737 cytoplasm; GO:0005768 endosome; GO:0005769 early endosome; GO:0005829 cytosol; GO:0005886 plasma membrane; GO:0012505 endomembrane system; GO:0016020 membrane; GO:0031410 cytoplasmic vesicle; GO:0031974 membrane-enclosed lumen; GO:0031981 nuclear lumen; GO:0031982 vesicle; GO:0032153 cell divisio…	GO:0003824 catalytic activity; GO:0004843 cysteine-type deubiquitinase activity; GO:0005488 binding; GO:0005515 protein binding; GO:0008233 peptidase activity; GO:0008234 cysteine-type peptidase activity; GO:0016787 hydrolase activity; GO:0019783 ubiquitin-like protein peptidase activity; GO:0019904 protein domain specific binding; GO:0061578 K63-linked deubiquitinase activity; GO:0101005 deubiqu…	PF08969	PF08969 USP8 dimerisation domain	T	KOG2880	SMAD6 interacting protein AMSH, contains JAB/MPN/Mov34 domain	WP437 EGF EGFR signaling pathway	https://www.wikipathways.org/instance/WP437		R-HSA-392499 Metabolism of proteins;R-HSA-5688426 Deubiquitination;R-HSA-5689901 Metalloprotease DUBs;R-HSA-597592 Post-translational protein modification	https://reactome.org/PathwayBrowser/#/R-HSA-392499;https://reactome.org/PathwayBrowser/#/R-HSA-5688426;https://reactome.org/PathwayBrowser/#/R-HSA-5689901;https://reactome.org/PathwayBrowser/#/R-HSA-597592
O95671	Probable bifunctional dTTP/UTP pyrophosphatase/methyltransferase protein OS=Homo sapiens OX=9606 GN=ASMTL PE=1 SV=3	ASMTL	0.631631	0.0279508	Down	17.71	8	8	8	12255.2	12847	15732.8	8777.24	8787.44	8227.98	1.10361	1.15691	1.41678	0.790414	0.791333	0.740952	mitochondria	K25435	ASMTL; putative bifunctional nucleoside triphosphate pyrophosphatase / methyltransferase [EC:3.6.1.- 2.1.1.-]	hsa00240 Pyrimidine metabolism; hsa01232 Nucleotide metabolism; hsa01100 Metabolic pathways		GO:0005622 intracellular anatomical structure; GO:0005737 cytoplasm; GO:0005829 cytosol;		PF02545; PF16864; PF00891	PF02545 Maf-like protein; PF16864 Dimerisation domain; PF00891 O-methyltransferase domain	R	KOG3178	Hydroxyindole-O-methyltransferase and related SAM-dependent methyltransferases
O95758	Polypyrimidine tract-binding protein 3 OS=Homo sapiens OX=9606 GN=PTBP3 PE=1 SV=2	PTBP3	0.730791	0.0466274	Down	11.96	6	5	5	80372.1	92564.8	80130.6	59413.1	68002.1	57524.3	1.10097	1.26799	1.09766	0.813865	0.931521	0.787992	cytoskeleton	K17844			GO:0000226 microtubule cytoskeleton organization; GO:0000375 RNA splicing, via transesterification reactions; GO:0000377 RNA splicing, via transesterification reactions with bulged adenosine as nucleophile; GO:0000398 mRNA splicing, via spliceosome; GO:0002009 morphogenesis of an epithelium; GO:0002165 instar larval or pupal development; GO:0003006 developmental process involved in reproduction; …	GO:0005622 intracellular anatomical structure; GO:0005737 cytoplasm; GO:0032991 protein-containing complex; GO:1990904 ribonucleoprotein complex;	GO:0000900 mRNA regulatory element binding translation repressor activity; GO:0003676 nucleic acid binding; GO:0003723 RNA binding; GO:0003729 mRNA binding; GO:0003730 mRNA 3'-UTR binding; GO:0005488 binding; GO:0030371 translation repressor activity; GO:0045182 translation regulator activity; GO:0090079 translation regulator activity, nucleic acid binding; GO:0097159 organic cyclic compound bind…	PF11835; PF13893	PF11835 RRM-like domain; PF13893 RNA recognition motif. (a.k.a. RRM, RBD, or RNP domain)	A	KOG1190	Polypyrimidine tract-binding protein
O95772	STARD3 N-terminal-like protein OS=Homo sapiens OX=9606 GN=STARD3NL PE=1 SV=1	STARD3NL	1.42775	0.0174243	Up	14.53	3	3	3	12390	12151.1	12243.3	19262.2	16770.1	16486.6	0.832444	0.816393	0.822588	1.29416	1.12673	1.10768	plasma membrane				GO:0006629 lipid metabolic process; GO:0006694 steroid biosynthetic process; GO:0006700 C21-steroid hormone biosynthetic process; GO:0006810 transport; GO:0006903 vesicle targeting; GO:0008152 metabolic process; GO:0008202 steroid metabolic process; GO:0008207 C21-steroid hormone metabolic process; GO:0008610 lipid biosynthetic process; GO:0009058 biosynthetic process; GO:0009987 cellular process…	GO:0005622 intracellular anatomical structure; GO:0005737 cytoplasm; GO:0005768 endosome; GO:0005770 late endosome; GO:0005829 cytosol; GO:0010008 endosome membrane; GO:0012505 endomembrane system; GO:0016020 membrane; GO:0031090 organelle membrane; GO:0031410 cytoplasmic vesicle; GO:0031902 late endosome membrane; GO:0031982 vesicle; GO:0043226 organelle; GO:0043227 membrane-bounded organelle; G…	GO:0005488 binding; GO:0005496 steroid binding; GO:0005515 protein binding; GO:0008289 lipid binding; GO:0015485 cholesterol binding; GO:0032934 sterol binding; GO:0036094 small molecule binding; GO:0042802 identical protein binding; GO:0042803 protein homodimerization activity; GO:0043178 alcohol binding; GO:0046983 protein dimerization activity; GO:0097159 organic cyclic compound binding;	PF10457	PF10457 Cholesterol-capturing domain	I	KOG3845	MLN, STAR and related lipid-binding proteins				R-HSA-1430728 Metabolism;R-HSA-196071 Metabolism of steroid hormones;R-HSA-196108 Pregnenolone biosynthesis;R-HSA-556833 Metabolism of lipids;R-HSA-8957322 Metabolism of steroids	https://reactome.org/PathwayBrowser/#/R-HSA-1430728;https://reactome.org/PathwayBrowser/#/R-HSA-196071;https://reactome.org/PathwayBrowser/#/R-HSA-196108;https://reactome.org/PathwayBrowser/#/R-HSA-556833;https://reactome.org/PathwayBrowser/#/R-HSA-8957322
O95807	Transmembrane protein 50A OS=Homo sapiens OX=9606 GN=TMEM50A PE=1 SV=1	TMEM50A	1.74288	0.00761781	Up	21.02	3	3	3	12441.4	12688.2	13302.6	20299.1	23118.5	23565	0.70814	0.722187	0.757157	1.15538	1.31586	1.34127	plasma membrane					GO:0005622 intracellular anatomical structure; GO:0005737 cytoplasm; GO:0005783 endoplasmic reticulum; GO:0012505 endomembrane system; GO:0043226 organelle; GO:0043227 membrane-bounded organelle; GO:0043229 intracellular organelle; GO:0043231 intracellular membrane-bounded organelle;				S	KOG3393	Predicted membrane protein						ANDROGEN RESPONSE	https://www.gsea-msigdb.org/gsea/msigdb/human/geneset/HALLMARK_ANDROGEN_RESPONSE
O95864	Acyl-CoA 6-desaturase OS=Homo sapiens OX=9606 GN=FADS2 PE=1 SV=1	FADS2	0.652188	0.0259537	Down	26.58	11	11	11	70106.6	69327.4	69484.1	52299.9	41855.8	42098.1	1.21864	1.20509	1.20782	0.909111	0.727564	0.731776	plasma membrane	K10226	FADS2; acyl-CoA 6-desaturase (Delta-6 desaturase) [EC:1.14.19.3]	hsa00592 alpha-Linolenic acid metabolism; hsa03320 PPAR signaling pathway; hsa01040 Biosynthesis of unsaturated fatty acids; hsa01212 Fatty acid metabolism; hsa01100 Metabolic pathways	GO:0000038 very long-chain fatty acid metabolic process; GO:0001676 long-chain fatty acid metabolic process; GO:0001889 liver development; GO:0006082 organic acid metabolic process; GO:0006355 regulation of DNA-templated transcription; GO:0006629 lipid metabolic process; GO:0006631 fatty acid metabolic process; GO:0006633 fatty acid biosynthetic process; GO:0006636 unsaturated fatty acid biosynth…	GO:0005622 intracellular anatomical structure; GO:0005737 cytoplasm; GO:0005783 endoplasmic reticulum; GO:0005789 endoplasmic reticulum membrane; GO:0005886 plasma membrane; GO:0012505 endomembrane system; GO:0016020 membrane; GO:0031984 organelle subcompartment; GO:0042175 nuclear outer membrane-endoplasmic reticulum membrane network; GO:0043226 organelle; GO:0043227 membrane-bounded organelle; …	GO:0000248 C-5 sterol desaturase activity; GO:0003824 catalytic activity; GO:0004768 stearoyl-CoA 9-desaturase activity; GO:0016213 linoleoyl-CoA desaturase activity; GO:0016215 acyl-CoA desaturase activity; GO:0016491 oxidoreductase activity; GO:0016705 oxidoreductase activity, acting on paired donors, with incorporation or reduction of molecular oxygen; GO:0016717 oxidoreductase activity, actin…	PF00173; PF00487	PF00173 Cytochrome b5-like Heme/Steroid binding domain; PF00487 Fatty acid desaturase	I	KOG4232	Delta 6-fatty acid desaturase/delta-8 sphingolipid desaturase	WP3942 PPAR signaling pathway;WP4586 Metabolism of alpha linolenic acid;WP4718 Cholesterol metabolism with Bloch and Kandutsch Russell pathways;WP4723 Omega 3 omega 6 fatty acid synthesis;WP4724 Omega 9 fatty acid synthesis;WP4853 Linoleic acid metabolism affected by SARS CoV 2;WP5315 Sebaleic acid formation and metabolism;WP5329 Cholesterol biosynthesis pathway in hepatocytes	https://www.wikipathways.org/instance/WP3942;https://www.wikipathways.org/instance/WP4586;https://www.wikipathways.org/instance/WP4718;https://www.wikipathways.org/instance/WP4723;https://www.wikipathways.org/instance/WP4724;https://www.wikipathways.org/instance/WP4853;https://www.wikipathways.org/instance/WP5315;https://www.wikipathways.org/instance/WP5329		R-HSA-1430728 Metabolism;R-HSA-2046104 alpha-linolenic (omega3) and linoleic (omega6) acid metabolism;R-HSA-2046105 Linoleic acid (LA) metabolism;R-HSA-2046106 alpha-linolenic acid (ALA) metabolism;R-HSA-556833 Metabolism of lipids;R-HSA-8978868 Fatty acid metabolism	https://reactome.org/PathwayBrowser/#/R-HSA-1430728;https://reactome.org/PathwayBrowser/#/R-HSA-2046104;https://reactome.org/PathwayBrowser/#/R-HSA-2046105;https://reactome.org/PathwayBrowser/#/R-HSA-2046106;https://reactome.org/PathwayBrowser/#/R-HSA-556833;https://reactome.org/PathwayBrowser/#/R-HSA-8978868	CHOLESTEROL HOMEOSTASIS;MTORC1 SIGNALING;BILE ACID METABOLISM	https://www.gsea-msigdb.org/gsea/msigdb/human/geneset/HALLMARK_CHOLESTEROL_HOMEOSTASIS;https://www.gsea-msigdb.org/gsea/msigdb/human/geneset/HALLMARK_MTORC1_SIGNALING;https://www.gsea-msigdb.org/gsea/msigdb/human/geneset/HALLMARK_BILE_ACID_METABOLISM
O95865	N(G),N(G)-dimethylarginine dimethylaminohydrolase 2 OS=Homo sapiens OX=9606 GN=DDAH2 PE=1 SV=1	DDAH2	0.766724	0.0447539	Down	24.21	6	5	5	12993.5	11575.2	13031.4	9546.07	10360.8	8922.04	1.1736	1.0455	1.17702	0.86222	0.935808	0.805856	cytoplasm,nucleus	K01482			GO:0000052 citrulline metabolic process; GO:0006082 organic acid metabolic process; GO:0006520 amino acid metabolic process; GO:0006525 arginine metabolic process; GO:0006527 arginine catabolic process; GO:0006809 nitric oxide biosynthetic process; GO:0007154 cell communication; GO:0007165 signal transduction; GO:0007263 nitric oxide mediated signal transduction; GO:0008152 metabolic process; GO:…	GO:0005622 intracellular anatomical structure; GO:0005737 cytoplasm; GO:0005815 microtubule organizing center; GO:0005829 cytosol; GO:0005856 cytoskeleton; GO:0015630 microtubule cytoskeleton; GO:0043226 organelle; GO:0043228 non-membrane-bounded organelle; GO:0043229 intracellular organelle; GO:0043232 intracellular non-membrane-bounded organelle;	GO:0003824 catalytic activity; GO:0005488 binding; GO:0016403 dimethylargininase activity; GO:0016597 amino acid binding; GO:0016787 hydrolase activity; GO:0016810 hydrolase activity, acting on carbon-nitrogen (but not peptide) bonds; GO:0016813 hydrolase activity, acting on carbon-nitrogen (but not peptide) bonds, in linear amidines; GO:0031406 carboxylic acid binding; GO:0036094 small molecule …						WP4947 Nitric oxide metabolism in cystic fibrosis	https://www.wikipathways.org/instance/WP4947				XENOBIOTIC METABOLISM	https://www.gsea-msigdb.org/gsea/msigdb/human/geneset/HALLMARK_XENOBIOTIC_METABOLISM
O96017	Serine/threonine-protein kinase Chk2 OS=Homo sapiens OX=9606 GN=CHEK2 PE=1 SV=1	CHEK2	0.604758	0.038632	Down	9.21	5	5	5	12607.6	12694.5	10040	8072.58	6423.79	6877.06	1.33377	1.34297	1.06214	0.854007	0.67958	0.727532	cytoplasm	K06641	CHEK2; serine/threonine-protein kinase CHEK2 [EC:2.7.11.1]	hsa04110 Cell cycle; hsa04115 p53 signaling pathway; hsa04218 Cellular senescence; hsa05166 Human T-cell leukemia virus 1 infection	GO:0000075 cell cycle checkpoint signaling; GO:0000077 DNA damage checkpoint signaling; GO:0000086 G2/M transition of mitotic cell cycle; GO:0000226 microtubule cytoskeleton organization; GO:0000278 mitotic cell cycle; GO:0000280 nuclear division; GO:0001932 regulation of protein phosphorylation; GO:0001934 positive regulation of protein phosphorylation; GO:0003006 developmental process involved …	GO:0005622 intracellular anatomical structure; GO:0005634 nucleus; GO:0005654 nucleoplasm; GO:0005737 cytoplasm; GO:0005794 Golgi apparatus; GO:0012505 endomembrane system; GO:0016604 nuclear body; GO:0016605 PML body; GO:0031974 membrane-enclosed lumen; GO:0031981 nuclear lumen; GO:0043226 organelle; GO:0043227 membrane-bounded organelle; GO:0043229 intracellular organelle; GO:0043231 intracellu…	GO:0003824 catalytic activity; GO:0004672 protein kinase activity; GO:0004674 protein serine/threonine kinase activity; GO:0005488 binding; GO:0005515 protein binding; GO:0016301 kinase activity; GO:0016740 transferase activity; GO:0016772 transferase activity, transferring phosphorus-containing groups; GO:0016773 phosphotransferase activity, alcohol group as acceptor; GO:0019899 enzyme binding; …	PF00069	PF00069 Protein kinase domain	D	KOG0615	Serine/threonine protein kinase Chk2 and related proteins	WP1530 miRNA regulation of DNA damage response;WP179 Cell cycle;WP1971 Integrated cancer pathway;WP2263 Androgen receptor network in prostate cancer;WP2516 ATM signaling pathway;WP3651 Pathways affected in adenoid cystic carcinoma;WP3878 ATM signaling in development and disease;WP3959 DNA IR double strand breaks and cellular response via ATM;WP3982 miRNA regulation of p53 pathway in prostate canc…	https://www.wikipathways.org/instance/WP1530;https://www.wikipathways.org/instance/WP179;https://www.wikipathways.org/instance/WP1971;https://www.wikipathways.org/instance/WP2263;https://www.wikipathways.org/instance/WP2516;https://www.wikipathways.org/instance/WP3651;https://www.wikipathways.org/instance/WP3878;https://www.wikipathways.org/instance/WP3959;https://www.wikipathways.org/instance/WP…		R-HSA-1640170 Cell Cycle;R-HSA-212436 Generic Transcription Pathway;R-HSA-3700989 Transcriptional Regulation by TP53;R-HSA-5633007 Regulation of TP53 Activity;R-HSA-5693532 DNA Double-Strand Break Repair;R-HSA-5693565 Recruitment and ATM-mediated phosphorylation of repair and signaling proteins at DNA double strand breaks;R-HSA-5693606 DNA Double Strand Break Response;R-HSA-6804756 Regulation of …	https://reactome.org/PathwayBrowser/#/R-HSA-1640170;https://reactome.org/PathwayBrowser/#/R-HSA-212436;https://reactome.org/PathwayBrowser/#/R-HSA-3700989;https://reactome.org/PathwayBrowser/#/R-HSA-5633007;https://reactome.org/PathwayBrowser/#/R-HSA-5693532;https://reactome.org/PathwayBrowser/#/R-HSA-5693565;https://reactome.org/PathwayBrowser/#/R-HSA-5693606;https://reactome.org/PathwayBrowser/…	E2F TARGETS	https://www.gsea-msigdb.org/gsea/msigdb/human/geneset/HALLMARK_E2F_TARGETS
P00374	Dihydrofolate reductase OS=Homo sapiens OX=9606 GN=DHFR PE=1 SV=2	DHFR	0.606558	0.0168068	Down	40.64	7	7	7	31410	30464.1	26582.5	16320.4	18380	18953.7	1.32615	1.28621	1.12233	0.689057	0.776015	0.800237	cytoplasm	K00287	DHFR; dihydrofolate reductase [EC:1.5.1.3]	hsa00670 One carbon pool by folate; hsa00790 Folate biosynthesis; hsa01240 Biosynthesis of cofactors; hsa01523 Antifolate resistance; hsa01100 Metabolic pathways	GO:0000082 G1/S transition of mitotic cell cycle; GO:0000278 mitotic cell cycle; GO:0001101 response to acid chemical; GO:0006066 alcohol metabolic process; GO:0006082 organic acid metabolic process; GO:0006139 nucleobase-containing compound metabolic process; GO:0006213 pyrimidine nucleoside metabolic process; GO:0006355 regulation of DNA-templated transcription; GO:0006417 regulation of transla…	GO:0005622 intracellular anatomical structure; GO:0005737 cytoplasm; GO:0005739 mitochondrion; GO:0005740 mitochondrial envelope; GO:0005743 mitochondrial inner membrane; GO:0005759 mitochondrial matrix; GO:0005829 cytosol; GO:0016020 membrane; GO:0019866 organelle inner membrane; GO:0031090 organelle membrane; GO:0031966 mitochondrial membrane; GO:0031967 organelle envelope; GO:0031974 membrane-…	GO:0000166 nucleotide binding; GO:0000900 mRNA regulatory element binding translation repressor activity; GO:0003676 nucleic acid binding; GO:0003723 RNA binding; GO:0003729 mRNA binding; GO:0003824 catalytic activity; GO:0004146 dihydrofolate reductase activity; GO:0005488 binding; GO:0005515 protein binding; GO:0005542 folic acid binding; GO:0016491 oxidoreductase activity; GO:0016645 oxidoredu…	PF00186	PF00186 Dihydrofolate reductase	H	KOG1324	Dihydrofolate reductase	WP1601 Fluoropyrimidine activity;WP176 Folate metabolism;WP241 One carbon metabolism;WP2446 Retinoblastoma gene in cancer;WP2525 Trans sulfuration one carbon metabolism and related pathways;WP3996 Ethanol effects on histone modifications;WP4156 Biosynthesis and regeneration of tetrahydrobiopterin and catabolism of phenylalanine;WP4259 Disorders of folate metabolism and transport;WP4688 Serine met…	https://www.wikipathways.org/instance/WP1601;https://www.wikipathways.org/instance/WP176;https://www.wikipathways.org/instance/WP241;https://www.wikipathways.org/instance/WP2446;https://www.wikipathways.org/instance/WP2525;https://www.wikipathways.org/instance/WP3996;https://www.wikipathways.org/instance/WP4156;https://www.wikipathways.org/instance/WP4259;https://www.wikipathways.org/instance/WP4…		R-HSA-1430728 Metabolism;R-HSA-1474151 Tetrahydrobiopterin (BH4) synthesis, recycling, salvage and regulation;R-HSA-1640170 Cell Cycle;R-HSA-196757 Metabolism of folate and pterines;R-HSA-196849 Metabolism of water-soluble vitamins and cofactors;R-HSA-196854 Metabolism of vitamins and cofactors;R-HSA-453279 Mitotic G1 phase and G1/S transition;R-HSA-69205 G1/S-Specific Transcription;R-HSA-69206 G…	https://reactome.org/PathwayBrowser/#/R-HSA-1430728;https://reactome.org/PathwayBrowser/#/R-HSA-1474151;https://reactome.org/PathwayBrowser/#/R-HSA-1640170;https://reactome.org/PathwayBrowser/#/R-HSA-196757;https://reactome.org/PathwayBrowser/#/R-HSA-196849;https://reactome.org/PathwayBrowser/#/R-HSA-196854;https://reactome.org/PathwayBrowser/#/R-HSA-453279;https://reactome.org/PathwayBrowser/#/R…	MTORC1 SIGNALING	https://www.gsea-msigdb.org/gsea/msigdb/human/geneset/HALLMARK_MTORC1_SIGNALING
P00491	Purine nucleoside phosphorylase OS=Homo sapiens OX=9606 GN=PNP PE=1 SV=2	PNP	1.86049	0.00957264	Up	35.99	9	9	9	55410.1	62292	64668	105586	122880	110832	0.637303	0.716456	0.743783	1.2144	1.41331	1.27474	cytoplasm	K03783	punA; purine-nucleoside phosphorylase [EC:2.4.2.1]	hsa01232 Nucleotide metabolism; hsa00760 Nicotinate and nicotinamide metabolism; hsa00230 Purine metabolism; hsa01100 Metabolic pathways	GO:0001775 cell activation; GO:0001816 cytokine production; GO:0001910 regulation of leukocyte mediated cytotoxicity; GO:0001912 positive regulation of leukocyte mediated cytotoxicity; GO:0001914 regulation of T cell mediated cytotoxicity; GO:0001916 positive regulation of T cell mediated cytotoxicity; GO:0002252 immune effector process; GO:0002263 cell activation involved in immune response; GO:…	GO:0005576 extracellular region; GO:0005622 intracellular anatomical structure; GO:0005634 nucleus; GO:0005737 cytoplasm; GO:0005829 cytosol; GO:0012505 endomembrane system; GO:0030141 secretory granule; GO:0031410 cytoplasmic vesicle; GO:0031974 membrane-enclosed lumen; GO:0031982 vesicle; GO:0031983 vesicle lumen; GO:0034774 secretory granule lumen; GO:0043226 organelle; GO:0043227 membrane-bou…	GO:0001882 nucleoside binding; GO:0002054 nucleobase binding; GO:0002060 purine nucleobase binding; GO:0003824 catalytic activity; GO:0004731 purine-nucleoside phosphorylase activity; GO:0005488 binding; GO:0016740 transferase activity; GO:0016757 glycosyltransferase activity; GO:0016763 pentosyltransferase activity; GO:0036094 small molecule binding; GO:0042301 phosphate ion binding; GO:0043167 …	PF01048	PF01048 Phosphorylase superfamily	F	KOG3984	Purine nucleoside phosphorylase	WP3888 VEGFA VEGFR2 signaling;WP4224 Purine metabolism and related disorders;WP4792 Purine metabolism	https://www.wikipathways.org/instance/WP3888;https://www.wikipathways.org/instance/WP4224;https://www.wikipathways.org/instance/WP4792		R-HSA-1430728 Metabolism;R-HSA-15869 Metabolism of nucleotides;R-HSA-1643685 Disease;R-HSA-168249 Innate Immune System;R-HSA-168256 Immune System;R-HSA-5668914 Diseases of metabolism;R-HSA-6798695 Neutrophil degranulation;R-HSA-74217 Purine salvage;R-HSA-74259 Purine catabolism;R-HSA-8956319 Nucleotide catabolism;R-HSA-8956321 Nucleotide salvage;R-HSA-9735763 Defective PNP disrupts phosphorolysis…	https://reactome.org/PathwayBrowser/#/R-HSA-1430728;https://reactome.org/PathwayBrowser/#/R-HSA-15869;https://reactome.org/PathwayBrowser/#/R-HSA-1643685;https://reactome.org/PathwayBrowser/#/R-HSA-168249;https://reactome.org/PathwayBrowser/#/R-HSA-168256;https://reactome.org/PathwayBrowser/#/R-HSA-5668914;https://reactome.org/PathwayBrowser/#/R-HSA-6798695;https://reactome.org/PathwayBrowser/#/R…	DNA REPAIR;INTERFERON GAMMA RESPONSE;MTORC1 SIGNALING;IL2 STAT5 SIGNALING	https://www.gsea-msigdb.org/gsea/msigdb/human/geneset/HALLMARK_DNA_REPAIR;https://www.gsea-msigdb.org/gsea/msigdb/human/geneset/HALLMARK_INTERFERON_GAMMA_RESPONSE;https://www.gsea-msigdb.org/gsea/msigdb/human/geneset/HALLMARK_MTORC1_SIGNALING;https://www.gsea-msigdb.org/gsea/msigdb/human/geneset/HALLMARK_IL2_STAT5_SIGNALING
P00533	Epidermal growth factor receptor OS=Homo sapiens OX=9606 GN=EGFR PE=1 SV=2	EGFR	1.34077	0.00799461	Up	26.86	29	29	27	76349.8	74435.2	77401.5	98684.4	107079	100183	0.857649	0.836142	0.869463	1.10854	1.20284	1.12537	extracellular	K04361	EGFR; epidermal growth factor receptor [EC:2.7.10.1]	hsa05120 Epithelial cell signaling in Helicobacter pylori infection; hsa05160 Hepatitis C; hsa04014 Ras signaling pathway; hsa05224 Breast cancer; hsa01521 EGFR tyrosine kinase inhibitor resistance; hsa05200 Pathways in cancer; hsa05225 Hepatocellular carcinoma; hsa05205 Proteoglycans in cancer; hsa05226 Gastric cancer; hsa05206 MicroRNAs in cancer; hsa04012 ErbB signaling pathway; hsa04934 Cushi…	GO:0000079 regulation of cyclin-dependent protein serine/threonine kinase activity; GO:0000086 G2/M transition of mitotic cell cycle; GO:0000165 MAPK cascade; GO:0000278 mitotic cell cycle; GO:0000302 response to reactive oxygen species; GO:0000578 embryonic axis specification; GO:0000902 cell morphogenesis; GO:0001101 response to acid chemical; GO:0001503 ossification; GO:0001558 regulation of c…	GO:0005576 extracellular region; GO:0005615 extracellular space; GO:0005622 intracellular anatomical structure; GO:0005634 nucleus; GO:0005654 nucleoplasm; GO:0005737 cytoplasm; GO:0005739 mitochondrion; GO:0005759 mitochondrial matrix; GO:0005768 endosome; GO:0005769 early endosome; GO:0005770 late endosome; GO:0005771 multivesicular body; GO:0005829 cytosol; GO:0005886 plasma membrane; GO:00059…	GO:0001042 RNA polymerase I core binding; GO:0001067 transcription regulatory region nucleic acid binding; GO:0003676 nucleic acid binding; GO:0003677 DNA binding; GO:0003682 chromatin binding; GO:0003690 double-stranded DNA binding; GO:0003779 actin binding; GO:0003824 catalytic activity; GO:0004672 protein kinase activity; GO:0004674 protein serine/threonine kinase activity; GO:0004709 MAP kina…	PF00757; PF14843; PF21314; PF07714	PF00757 Furin-like cysteine rich region; PF14843 Growth factor receptor domain IV; PF21314 Epidermal growth factor receptor transmembrane-juxtamembrane segment; PF07714 Protein tyrosine and serine/threonine kinase	T	KOG1025	Epidermal growth factor receptor EGFR and related tyrosine kinases	WP138 Androgen receptor signaling pathway;WP2261 Glioblastoma signaling pathways;WP2324 AGE RAGE pathway;WP2363 Gastric cancer network 2;WP2431 Spinal cord injury;WP2586 Aryl hydrocarbon receptor pathway;WP2643 Nanoparticle mediated activation of receptor signaling;WP2817 Mammary gland development pathway Pregnancy and lactation Stage 3 of 4;WP2828 Bladder cancer;WP2840 Hair follicle development …		Transcription factor	R-HSA-1227986 Signaling by ERBB2;R-HSA-1227990 Signaling by ERBB2 in Cancer;R-HSA-1236382 Constitutive Signaling by Ligand-Responsive EGFR Cancer Variants;R-HSA-1236394 Signaling by ERBB4;R-HSA-1250196 SHC1 events in ERBB2 signaling;R-HSA-1251932 PLCG1 events in ERBB2 signaling;R-HSA-1257604 PIP3 activates AKT signaling;R-HSA-1266738 Developmental Biology;R-HSA-157118 Signaling by NOTCH;R-HSA-162…		HYPOXIA;PROTEIN SECRETION;APICAL JUNCTION;PI3K AKT MTOR SIGNALING;GLYCOLYSIS;ALLOGRAFT REJECTION	https://www.gsea-msigdb.org/gsea/msigdb/human/geneset/HALLMARK_HYPOXIA;https://www.gsea-msigdb.org/gsea/msigdb/human/geneset/HALLMARK_PROTEIN_SECRETION;https://www.gsea-msigdb.org/gsea/msigdb/human/geneset/HALLMARK_APICAL_JUNCTION;https://www.gsea-msigdb.org/gsea/msigdb/human/geneset/HALLMARK_PI3K_AKT_MTOR_SIGNALING;https://www.gsea-msigdb.org/gsea/msigdb/human/geneset/HALLMARK_GLYCOLYSIS;https:/…	A
P00734	Prothrombin OS=Homo sapiens OX=9606 GN=F2 PE=1 SV=2	F2	5.98075	0.00927495	Up	8.2	5	5	5	4749.69	7914.24	8006.86	37527.5	39308.1	46791.3	0.197495	0.32908	0.332931	1.56042	1.63446	1.94562	extracellular	K01313	F2; coagulation factor II (thrombin) [EC:3.4.21.5]	hsa04080 Neuroactive ligand-receptor interaction; hsa04072 Phospholipase D signaling pathway; hsa04610 Complement and coagulation cascades; hsa05200 Pathways in cancer; hsa04810 Regulation of actin cytoskeleton; hsa05130 Pathogenic Escherichia coli infection; hsa04611 Platelet activation; hsa05171 Coronavirus disease - COVID-19	GO:0001101 response to acid chemical; GO:0001558 regulation of cell growth; GO:0001775 cell activation; GO:0001817 regulation of cytokine production; GO:0001818 negative regulation of cytokine production; GO:0001906 cell killing; GO:0001909 leukocyte mediated cytotoxicity; GO:0001932 regulation of protein phosphorylation; GO:0001934 positive regulation of protein phosphorylation; GO:0002252 immun…	GO:0005576 extracellular region; GO:0005615 extracellular space; GO:0005622 intracellular anatomical structure; GO:0005737 cytoplasm; GO:0005783 endoplasmic reticulum; GO:0005788 endoplasmic reticulum lumen; GO:0005794 Golgi apparatus; GO:0005796 Golgi lumen; GO:0005886 plasma membrane; GO:0012505 endomembrane system; GO:0016020 membrane; GO:0031012 extracellular matrix; GO:0031974 membrane-enclo…	GO:0001530 lipopolysaccharide binding; GO:0003824 catalytic activity; GO:0004175 endopeptidase activity; GO:0004252 serine-type endopeptidase activity; GO:0005102 signaling receptor binding; GO:0005488 binding; GO:0005515 protein binding; GO:0005539 glycosaminoglycan binding; GO:0008047 enzyme activator activity; GO:0008083 growth factor activity; GO:0008201 heparin binding; GO:0008233 peptidase …	PF00594; PF00051; PF09396; PF00089	PF00594 Vitamin K-dependent carboxylation/gamma-carboxyglutamic (GLA) domain; PF00051 Kringle domain; PF09396 Thrombin light chain; PF00089 Trypsin				WP15 Selenium micronutrient network;WP1533 Vitamin B12 metabolism;WP176 Folate metabolism;WP272 Blood clotting cascade;WP2865 IL1 and megakaryocytes in obesity;WP4927 COVID 19 thrombosis and anticoagulation;WP51 Regulation of actin cytoskeleton;WP5186 Vitamin K metabolism and activation of dependent proteins;WP558 Complement and coagulation cascades	https://www.wikipathways.org/instance/WP15;https://www.wikipathways.org/instance/WP1533;https://www.wikipathways.org/instance/WP176;https://www.wikipathways.org/instance/WP272;https://www.wikipathways.org/instance/WP2865;https://www.wikipathways.org/instance/WP4927;https://www.wikipathways.org/instance/WP51;https://www.wikipathways.org/instance/WP5186;https://www.wikipathways.org/instance/WP558		R-HSA-109582 Hemostasis;R-HSA-140837 Intrinsic Pathway of Fibrin Clot Formation;R-HSA-140875 Common Pathway of Fibrin Clot Formation;R-HSA-140877 Formation of Fibrin Clot (Clotting Cascade);R-HSA-159740 Gamma-carboxylation of protein precursors;R-HSA-159763 Transport of gamma-carboxylated protein precursors from the endoplasmic reticulum to the Golgi apparatus;R-HSA-159782 Removal of aminotermina…	https://reactome.org/PathwayBrowser/#/R-HSA-109582;https://reactome.org/PathwayBrowser/#/R-HSA-140837;https://reactome.org/PathwayBrowser/#/R-HSA-140875;https://reactome.org/PathwayBrowser/#/R-HSA-140877;https://reactome.org/PathwayBrowser/#/R-HSA-159740;https://reactome.org/PathwayBrowser/#/R-HSA-159763;https://reactome.org/PathwayBrowser/#/R-HSA-159782;https://reactome.org/PathwayBrowser/#/R-HS…	APOPTOSIS;COMPLEMENT;COAGULATION;ALLOGRAFT REJECTION	https://www.gsea-msigdb.org/gsea/msigdb/human/geneset/HALLMARK_APOPTOSIS;https://www.gsea-msigdb.org/gsea/msigdb/human/geneset/HALLMARK_COMPLEMENT;https://www.gsea-msigdb.org/gsea/msigdb/human/geneset/HALLMARK_COAGULATION;https://www.gsea-msigdb.org/gsea/msigdb/human/geneset/HALLMARK_ALLOGRAFT_REJECTION
P00736	Complement C1r subcomponent OS=Homo sapiens OX=9606 GN=C1R PE=1 SV=2	C1R	0.401292	0.0113445	Down	11.77	7	7	7	31056.6	34531.7	37542.3	16269.1	12901.6	12214.8	1.2894	1.43368	1.55868	0.675458	0.535647	0.507132	extracellular	K01330	C1R; complement component 1, r subcomponent [EC:3.4.21.41]	hsa05322 Systemic lupus erythematosus; hsa04145 Phagosome; hsa05133 Pertussis; hsa04610 Complement and coagulation cascades; hsa05150 Staphylococcus aureus infection; hsa05171 Coronavirus disease - COVID-19	GO:0002250 adaptive immune response; GO:0002252 immune effector process; GO:0002253 activation of immune response; GO:0002376 immune system process; GO:0002443 leukocyte mediated immunity; GO:0002449 lymphocyte mediated immunity; GO:0002455 humoral immune response mediated by circulating immunoglobulin; GO:0002460 adaptive immune response based on somatic recombination of immune receptors built f…	GO:0005576 extracellular region; GO:0005615 extracellular space;	GO:0003824 catalytic activity; GO:0004175 endopeptidase activity; GO:0004252 serine-type endopeptidase activity; GO:0005488 binding; GO:0005509 calcium ion binding; GO:0008233 peptidase activity; GO:0008236 serine-type peptidase activity; GO:0016787 hydrolase activity; GO:0017171 serine hydrolase activity; GO:0043167 ion binding; GO:0043169 cation binding; GO:0046872 metal ion binding; GO:0140096…	PF00431; PF14670; PF00084; PF00089	PF00431 CUB domain; PF14670 Coagulation Factor Xa inhibitory site; PF00084 Sushi repeat (SCR repeat); PF00089 Trypsin	E	KOG3627	Trypsin	WP3941 Oxidative damage response;WP5090 Complement system in neuronal development and plasticity;WP5115 Network map of SARS CoV 2 signaling pathway;WP545 Complement activation;WP558 Complement and coagulation cascades	https://www.wikipathways.org/instance/WP3941;https://www.wikipathways.org/instance/WP5090;https://www.wikipathways.org/instance/WP5115;https://www.wikipathways.org/instance/WP545;https://www.wikipathways.org/instance/WP558		R-HSA-166658 Complement cascade;R-HSA-166663 Initial triggering of complement;R-HSA-166786 Creation of C4 and C2 activators;R-HSA-168249 Innate Immune System;R-HSA-168256 Immune System;R-HSA-173623 Classical antibody-mediated complement activation;R-HSA-977606 Regulation of Complement cascade	https://reactome.org/PathwayBrowser/#/R-HSA-166658;https://reactome.org/PathwayBrowser/#/R-HSA-166663;https://reactome.org/PathwayBrowser/#/R-HSA-166786;https://reactome.org/PathwayBrowser/#/R-HSA-168249;https://reactome.org/PathwayBrowser/#/R-HSA-168256;https://reactome.org/PathwayBrowser/#/R-HSA-173623;https://reactome.org/PathwayBrowser/#/R-HSA-977606	INTERFERON GAMMA RESPONSE;COMPLEMENT;COAGULATION	https://www.gsea-msigdb.org/gsea/msigdb/human/geneset/HALLMARK_INTERFERON_GAMMA_RESPONSE;https://www.gsea-msigdb.org/gsea/msigdb/human/geneset/HALLMARK_COMPLEMENT;https://www.gsea-msigdb.org/gsea/msigdb/human/geneset/HALLMARK_COAGULATION
P00749	Urokinase-type plasminogen activator OS=Homo sapiens OX=9606 GN=PLAU PE=1 SV=3	PLAU	13.9313	0.00192506	Up	31.32	12	12	12	2864.2	2706.89	3329.45	38604.3	46317.7	39074.1	0.129313	0.12221	0.150318	1.7429	2.09115	1.76411	extracellular	K01348	PLAU; urokinase plasminogen activator [EC:3.4.21.73]	hsa05215 Prostate cancer; hsa04610 Complement and coagulation cascades; hsa04064 NF-kappa B signaling pathway; hsa05205 Proteoglycans in cancer; hsa05206 MicroRNAs in cancer; hsa05202 Transcriptional misregulation in cancer	GO:0001525 angiogenesis; GO:0001568 blood vessel development; GO:0001666 response to hypoxia; GO:0001678 intracellular glucose homeostasis; GO:0001775 cell activation; GO:0001944 vasculature development; GO:0001952 regulation of cell-matrix adhesion; GO:0002237 response to molecule of bacterial origin; GO:0002252 immune effector process; GO:0002263 cell activation involved in immune response; GO:…	GO:0005576 extracellular region; GO:0005615 extracellular space; GO:0005622 intracellular anatomical structure; GO:0005737 cytoplasm; GO:0005886 plasma membrane; GO:0009986 cell surface; GO:0012505 endomembrane system; GO:0012506 vesicle membrane; GO:0016020 membrane; GO:0030141 secretory granule; GO:0030659 cytoplasmic vesicle membrane; GO:0030667 secretory granule membrane; GO:0031090 organelle…	GO:0003824 catalytic activity; GO:0004175 endopeptidase activity; GO:0004252 serine-type endopeptidase activity; GO:0008233 peptidase activity; GO:0008236 serine-type peptidase activity; GO:0016787 hydrolase activity; GO:0017171 serine hydrolase activity; GO:0140096 catalytic activity, acting on a protein;	PF00051; PF00089	PF00051 Kringle domain; PF00089 Trypsin				WP1434 Osteopontin signaling;WP272 Blood clotting cascade;WP3624 Lung fibrosis;WP3888 VEGFA VEGFR2 signaling;WP399 Wnt signaling pathway and pluripotency;WP4258 lncRNA in canonical Wnt signaling and colorectal cancer;WP428 Wnt signaling;WP4336 ncRNAs involved in Wnt signaling in hepatocellular carcinoma;WP474 Endochondral ossification;WP4808 Endochondral ossification with skeletal dysplasias;WP50…	https://www.wikipathways.org/instance/WP1434;https://www.wikipathways.org/instance/WP272;https://www.wikipathways.org/instance/WP3624;https://www.wikipathways.org/instance/WP3888;https://www.wikipathways.org/instance/WP399;https://www.wikipathways.org/instance/WP4258;https://www.wikipathways.org/instance/WP428;https://www.wikipathways.org/instance/WP4336;https://www.wikipathways.org/instance/WP47…		R-HSA-109582 Hemostasis;R-HSA-168249 Innate Immune System;R-HSA-168256 Immune System;R-HSA-6798695 Neutrophil degranulation;R-HSA-75205 Dissolution of Fibrin Clot	https://reactome.org/PathwayBrowser/#/R-HSA-109582;https://reactome.org/PathwayBrowser/#/R-HSA-168249;https://reactome.org/PathwayBrowser/#/R-HSA-168256;https://reactome.org/PathwayBrowser/#/R-HSA-6798695;https://reactome.org/PathwayBrowser/#/R-HSA-75205	TNFA SIGNALING VIA NFKB;COAGULATION;KRAS SIGNALING UP	https://www.gsea-msigdb.org/gsea/msigdb/human/geneset/HALLMARK_TNFA_SIGNALING_VIA_NFKB;https://www.gsea-msigdb.org/gsea/msigdb/human/geneset/HALLMARK_COAGULATION;https://www.gsea-msigdb.org/gsea/msigdb/human/geneset/HALLMARK_KRAS_SIGNALING_UP
P00750	Tissue-type plasminogen activator OS=Homo sapiens OX=9606 GN=PLAT PE=1 SV=1	PLAT	11.4082	0.00228506	Up	21.17	10	10	10	2988.4	3409.11	3457.03	33016.1	43019.4	36387.3	0.146637	0.167281	0.169632	1.62006	2.11091	1.78548	extracellular	K01343	PLAT; tissue plasminogen activator [EC:3.4.21.68]	hsa05215 Prostate cancer; hsa04610 Complement and coagulation cascades; hsa05202 Transcriptional misregulation in cancer; hsa05418 Fluid shear stress and atherosclerosis; hsa04371 Apelin signaling pathway	GO:0001101 response to acid chemical; GO:0001666 response to hypoxia; GO:0006508 proteolysis; GO:0006950 response to stress; GO:0007154 cell communication; GO:0007165 signal transduction; GO:0007166 cell surface receptor signaling pathway; GO:0007167 enzyme-linked receptor protein signaling pathway; GO:0007169 cell surface receptor protein tyrosine kinase signaling pathway; GO:0007267 cell-cell s…	GO:0005576 extracellular region; GO:0005615 extracellular space; GO:0005622 intracellular anatomical structure; GO:0005737 cytoplasm; GO:0009986 cell surface; GO:0012505 endomembrane system; GO:0030141 secretory granule; GO:0031410 cytoplasmic vesicle; GO:0031982 vesicle; GO:0043226 organelle; GO:0043227 membrane-bounded organelle; GO:0043229 intracellular organelle; GO:0045177 apical part of cel…	GO:0003824 catalytic activity; GO:0004175 endopeptidase activity; GO:0004252 serine-type endopeptidase activity; GO:0005102 signaling receptor binding; GO:0005488 binding; GO:0005515 protein binding; GO:0008233 peptidase activity; GO:0008236 serine-type peptidase activity; GO:0016787 hydrolase activity; GO:0017171 serine hydrolase activity; GO:0051219 phosphoprotein binding; GO:0097655 serpin fam…	PF00039; PF00008; PF00051; PF00089	PF00039 Fibronectin type I domain; PF00008 EGF-like domain; PF00051 Kringle domain; PF00089 Trypsin	E	KOG3627	Trypsin	WP15 Selenium micronutrient network;WP1533 Vitamin B12 metabolism;WP176 Folate metabolism;WP272 Blood clotting cascade;WP3413 NOTCH1 regulation of endothelial cell calcification;WP4136 Fibrin complement receptor 3 signaling pathway;WP474 Endochondral ossification;WP4808 Endochondral ossification with skeletal dysplasias;WP558 Complement and coagulation cascades	https://www.wikipathways.org/instance/WP15;https://www.wikipathways.org/instance/WP1533;https://www.wikipathways.org/instance/WP176;https://www.wikipathways.org/instance/WP272;https://www.wikipathways.org/instance/WP3413;https://www.wikipathways.org/instance/WP4136;https://www.wikipathways.org/instance/WP474;https://www.wikipathways.org/instance/WP4808;https://www.wikipathways.org/instance/WP558		R-HSA-109582 Hemostasis;R-HSA-162582 Signal Transduction;R-HSA-186797 Signaling by PDGF;R-HSA-75205 Dissolution of Fibrin Clot;R-HSA-9006934 Signaling by Receptor Tyrosine Kinases	https://reactome.org/PathwayBrowser/#/R-HSA-109582;https://reactome.org/PathwayBrowser/#/R-HSA-162582;https://reactome.org/PathwayBrowser/#/R-HSA-186797;https://reactome.org/PathwayBrowser/#/R-HSA-75205;https://reactome.org/PathwayBrowser/#/R-HSA-9006934	APOPTOSIS;COMPLEMENT;COAGULATION;KRAS SIGNALING UP	https://www.gsea-msigdb.org/gsea/msigdb/human/geneset/HALLMARK_APOPTOSIS;https://www.gsea-msigdb.org/gsea/msigdb/human/geneset/HALLMARK_COMPLEMENT;https://www.gsea-msigdb.org/gsea/msigdb/human/geneset/HALLMARK_COAGULATION;https://www.gsea-msigdb.org/gsea/msigdb/human/geneset/HALLMARK_KRAS_SIGNALING_UP
P00966	Argininosuccinate synthase OS=Homo sapiens OX=9606 GN=ASS1 PE=1 SV=2	ASS1	0.350406	0.0186694	Down	13.83	6	6	6	26339.6	22334.8	18304.6	9503.74	7422.85	6543.27	1.74726	1.4816	1.21425	0.630438	0.492401	0.434053	cytoplasm	K01940	argG; argininosuccinate synthase [EC:6.3.4.5]	hsa00220 Arginine biosynthesis; hsa01230 Biosynthesis of amino acids; hsa00250 Alanine, aspartate and glutamate metabolism; hsa05418 Fluid shear stress and atherosclerosis; hsa01100 Metabolic pathways	GO:0000050 urea cycle; GO:0000052 citrulline metabolic process; GO:0000053 argininosuccinate metabolic process; GO:0006082 organic acid metabolic process; GO:0006520 amino acid metabolic process; GO:0006525 arginine metabolic process; GO:0006526 L-arginine biosynthetic process; GO:0006531 aspartate metabolic process; GO:0006575 cellular modified amino acid metabolic process; GO:0006950 response t…	GO:0000323 lytic vacuole; GO:0005622 intracellular anatomical structure; GO:0005634 nucleus; GO:0005737 cytoplasm; GO:0005739 mitochondrion; GO:0005740 mitochondrial envelope; GO:0005741 mitochondrial outer membrane; GO:0005764 lysosome; GO:0005773 vacuole; GO:0005783 endoplasmic reticulum; GO:0005829 cytosol; GO:0012505 endomembrane system; GO:0016020 membrane; GO:0019867 outer membrane; GO:0031…	GO:0003824 catalytic activity; GO:0004055 argininosuccinate synthase activity; GO:0005488 binding; GO:0005515 protein binding; GO:0015643 toxic substance binding; GO:0016597 amino acid binding; GO:0016874 ligase activity; GO:0016879 ligase activity, forming carbon-nitrogen bonds; GO:0031406 carboxylic acid binding; GO:0036094 small molecule binding; GO:0042802 identical protein binding; GO:004316…	PF00764; PF20979	PF00764 Arginosuccinate synthase N-terminal HUP domain; PF20979 Arginosuccinate synthase C-terminal domain	E	KOG1706	Argininosuccinate synthase	WP106 Alanine and aspartate metabolism;WP3925 Amino acid metabolism;WP4571 Urea cycle and related diseases;WP4583 Biomarkers for urea cycle disorders;WP4595 Urea cycle and associated pathways;WP497 Urea cycle and metabolism of amino groups;WP5355 Metabolic Epileptic Disorders	https://www.wikipathways.org/instance/WP106;https://www.wikipathways.org/instance/WP3925;https://www.wikipathways.org/instance/WP4571;https://www.wikipathways.org/instance/WP4583;https://www.wikipathways.org/instance/WP4595;https://www.wikipathways.org/instance/WP497;https://www.wikipathways.org/instance/WP5355		R-HSA-1430728 Metabolism;R-HSA-70635 Urea cycle;R-HSA-71291 Metabolism of amino acids and derivatives	https://reactome.org/PathwayBrowser/#/R-HSA-1430728;https://reactome.org/PathwayBrowser/#/R-HSA-70635;https://reactome.org/PathwayBrowser/#/R-HSA-71291	ESTROGEN RESPONSE LATE	https://www.gsea-msigdb.org/gsea/msigdb/human/geneset/HALLMARK_ESTROGEN_RESPONSE_LATE
P01008	Antithrombin-III OS=Homo sapiens OX=9606 GN=SERPINC1 PE=1 SV=1	SERPINC1	2.22177	0.00246853	Up	8.84	5	5	5	50804.2	52042.1	54777.8	113490	123007	113707	0.600253	0.614879	0.647201	1.34089	1.45333	1.34345	extracellular	K03911	SERPINC1; antithrombin III	hsa04610 Complement and coagulation cascades	GO:0006950 response to stress; GO:0007584 response to nutrient; GO:0007596 blood coagulation; GO:0007599 hemostasis; GO:0008152 metabolic process; GO:0009605 response to external stimulus; GO:0009611 response to wounding; GO:0009892 negative regulation of metabolic process; GO:0009987 cellular process; GO:0010466 negative regulation of peptidase activity; GO:0010605 negative regulation of macromo…	GO:0005576 extracellular region; GO:0005615 extracellular space; GO:0005622 intracellular anatomical structure; GO:0005737 cytoplasm; GO:0005783 endoplasmic reticulum; GO:0005788 endoplasmic reticulum lumen; GO:0005886 plasma membrane; GO:0012505 endomembrane system; GO:0016020 membrane; GO:0031974 membrane-enclosed lumen; GO:0043226 organelle; GO:0043227 membrane-bounded organelle; GO:0043229 in…	GO:0002020 protease binding; GO:0004857 enzyme inhibitor activity; GO:0004866 endopeptidase inhibitor activity; GO:0004867 serine-type endopeptidase inhibitor activity; GO:0005488 binding; GO:0005515 protein binding; GO:0005539 glycosaminoglycan binding; GO:0008201 heparin binding; GO:0019899 enzyme binding; GO:0030234 enzyme regulator activity; GO:0030414 peptidase inhibitor activity; GO:0042802…	PF00079	PF00079 Serpin (serine protease inhibitor)	V	KOG2392	Serpin	WP558 Complement and coagulation cascades	https://www.wikipathways.org/instance/WP558		R-HSA-109582 Hemostasis;R-HSA-140837 Intrinsic Pathway of Fibrin Clot Formation;R-HSA-140875 Common Pathway of Fibrin Clot Formation;R-HSA-140877 Formation of Fibrin Clot (Clotting Cascade);R-HSA-381426 Regulation of Insulin-like Growth Factor (IGF) transport and uptake by Insulin-like Growth Factor Binding Proteins (IGFBPs);R-HSA-392499 Metabolism of proteins;R-HSA-597592 Post-translational prot…	https://reactome.org/PathwayBrowser/#/R-HSA-109582;https://reactome.org/PathwayBrowser/#/R-HSA-140837;https://reactome.org/PathwayBrowser/#/R-HSA-140875;https://reactome.org/PathwayBrowser/#/R-HSA-140877;https://reactome.org/PathwayBrowser/#/R-HSA-381426;https://reactome.org/PathwayBrowser/#/R-HSA-392499;https://reactome.org/PathwayBrowser/#/R-HSA-597592;https://reactome.org/PathwayBrowser/#/R-HS…	COMPLEMENT;COAGULATION;IL2 STAT5 SIGNALING	https://www.gsea-msigdb.org/gsea/msigdb/human/geneset/HALLMARK_COMPLEMENT;https://www.gsea-msigdb.org/gsea/msigdb/human/geneset/HALLMARK_COAGULATION;https://www.gsea-msigdb.org/gsea/msigdb/human/geneset/HALLMARK_IL2_STAT5_SIGNALING
P01023	Alpha-2-macroglobulin OS=Homo sapiens OX=9606 GN=A2M PE=1 SV=3	A2M	4.82041	0.0149046	Up	3.46	4	2	2	18115.4	27111.3	24198.3	78738.3	123750	132169	0.268986	0.402561	0.359307	1.16914	1.8375	1.96251	extracellular	K03910	A2M; alpha-2-macroglobulin	hsa04610 Complement and coagulation cascades	GO:0001101 response to acid chemical; GO:0001553 luteinization; GO:0001868 regulation of complement activation, lectin pathway; GO:0001869 negative regulation of complement activation, lectin pathway; GO:0002376 immune system process; GO:0002437 inflammatory response to antigenic stimulus; GO:0002438 acute inflammatory response to antigenic stimulus; GO:0002526 acute inflammatory response; GO:000…	GO:0005576 extracellular region; GO:0005615 extracellular space; GO:0005622 intracellular anatomical structure; GO:0005737 cytoplasm; GO:0005829 cytosol; GO:0012505 endomembrane system; GO:0030141 secretory granule; GO:0031091 platelet alpha granule; GO:0031093 platelet alpha granule lumen; GO:0031410 cytoplasmic vesicle; GO:0031974 membrane-enclosed lumen; GO:0031982 vesicle; GO:0031983 vesicle …	GO:0002020 protease binding; GO:0004857 enzyme inhibitor activity; GO:0004866 endopeptidase inhibitor activity; GO:0004867 serine-type endopeptidase inhibitor activity; GO:0005096 GTPase activator activity; GO:0005102 signaling receptor binding; GO:0005488 binding; GO:0005515 protein binding; GO:0008047 enzyme activator activity; GO:0019838 growth factor binding; GO:0019899 enzyme binding; GO:001…	PF01835; PF17791; PF17789; PF07703; PF07677	PF01835 MG2 domain; PF17791 Macroglobulin domain MG3; PF17789 Macroglobulin domain MG4; PF07703 Alpha-2-macroglobulin bait region domain; PF07677 A-macroglobulin receptor binding domain	O	KOG1366	Alpha-macroglobulin				R-HSA-109582 Hemostasis;R-HSA-114608 Platelet degranulation ;R-HSA-140837 Intrinsic Pathway of Fibrin Clot Formation;R-HSA-140877 Formation of Fibrin Clot (Clotting Cascade);R-HSA-1474228 Degradation of the extracellular matrix;R-HSA-1474244 Extracellular matrix organization;R-HSA-174824 Plasma lipoprotein assembly, remodeling, and clearance;R-HSA-382551 Transport of small molecules;R-HSA-76002 P…	https://reactome.org/PathwayBrowser/#/R-HSA-109582;https://reactome.org/PathwayBrowser/#/R-HSA-114608;https://reactome.org/PathwayBrowser/#/R-HSA-140837;https://reactome.org/PathwayBrowser/#/R-HSA-140877;https://reactome.org/PathwayBrowser/#/R-HSA-1474228;https://reactome.org/PathwayBrowser/#/R-HSA-1474244;https://reactome.org/PathwayBrowser/#/R-HSA-174824;https://reactome.org/PathwayBrowser/#/R-…	IL6 JAK STAT3 SIGNALING;COAGULATION	https://www.gsea-msigdb.org/gsea/msigdb/human/geneset/HALLMARK_IL6_JAK_STAT3_SIGNALING;https://www.gsea-msigdb.org/gsea/msigdb/human/geneset/HALLMARK_COAGULATION
P01130	Low-density lipoprotein receptor OS=Homo sapiens OX=9606 GN=LDLR PE=1 SV=1	LDLR	3.12813	0.00374937	Up	18.37	14	14	14	15986.5	16823	19043.5	50504.2	52800.4	58898.5	0.448102	0.471549	0.53379	1.41563	1.48	1.65093	peroxisome	K12473	LDLR; low-density lipoprotein receptor	hsa05160 Hepatitis C; hsa04913 Ovarian steroidogenesis; hsa04976 Bile secretion; hsa04979 Cholesterol metabolism; hsa05145 Toxoplasmosis; hsa04927 Cortisol synthesis and secretion; hsa04934 Cushing syndrome; hsa04144 Endocytosis; hsa05417 Lipid and atherosclerosis; hsa04925 Aldosterone synthesis and secretion	GO:0000122 negative regulation of transcription by RNA polymerase II; GO:0000902 cell morphogenesis; GO:0001101 response to acid chemical; GO:0001523 retinoid metabolic process; GO:0001666 response to hypoxia; GO:0001932 regulation of protein phosphorylation; GO:0001934 positive regulation of protein phosphorylation; GO:0002682 regulation of immune system process; GO:0002683 negative regulation o…	GO:0000323 lytic vacuole; GO:0005622 intracellular anatomical structure; GO:0005737 cytoplasm; GO:0005764 lysosome; GO:0005765 lysosomal membrane; GO:0005768 endosome; GO:0005769 early endosome; GO:0005770 late endosome; GO:0005771 multivesicular body; GO:0005773 vacuole; GO:0005774 vacuolar membrane; GO:0005794 Golgi apparatus; GO:0005886 plasma membrane; GO:0005901 caveola; GO:0005905 clathrin-…	GO:0001540 amyloid-beta binding; GO:0002020 protease binding; GO:0004888 transmembrane signaling receptor activity; GO:0005041 low-density lipoprotein particle receptor activity; GO:0005215 transporter activity; GO:0005488 binding; GO:0005515 protein binding; GO:0019899 enzyme binding; GO:0030169 low-density lipoprotein particle binding; GO:0030228 lipoprotein particle receptor activity; GO:00302…	PF14670; PF07645	PF14670 Coagulation Factor Xa inhibitory site; PF07645 Calcium-binding EGF domain	T	KOG1215	Low-density lipoprotein receptors containing Ca2+-binding EGF-like domains	WP15 Selenium micronutrient network;WP1533 Vitamin B12 metabolism;WP176 Folate metabolism;WP1982 Sterol regulatory element binding proteins SREBP signaling;WP2011 SREBF and miR33 in cholesterol and lipid homeostasis;WP2846 PCSK9 mediated LDL receptor degradation;WP3408 Evolocumab mechanism to reduce LDL cholesterol;WP3601 Lipid particles composition;WP399 Wnt signaling pathway and pluripotency;WP…	https://www.wikipathways.org/instance/WP15;https://www.wikipathways.org/instance/WP1533;https://www.wikipathways.org/instance/WP176;https://www.wikipathways.org/instance/WP1982;https://www.wikipathways.org/instance/WP2011;https://www.wikipathways.org/instance/WP2846;https://www.wikipathways.org/instance/WP3408;https://www.wikipathways.org/instance/WP3601;https://www.wikipathways.org/instance/WP39…		R-HSA-1430728 Metabolism;R-HSA-174824 Plasma lipoprotein assembly, remodeling, and clearance;R-HSA-196854 Metabolism of vitamins and cofactors;R-HSA-199991 Membrane Trafficking;R-HSA-2187338 Visual phototransduction;R-HSA-382551 Transport of small molecules;R-HSA-5653656 Vesicle-mediated transport;R-HSA-6806667 Metabolism of fat-soluble vitamins;R-HSA-8856825 Cargo recognition for clathrin-mediat…	https://reactome.org/PathwayBrowser/#/R-HSA-1430728;https://reactome.org/PathwayBrowser/#/R-HSA-174824;https://reactome.org/PathwayBrowser/#/R-HSA-196854;https://reactome.org/PathwayBrowser/#/R-HSA-199991;https://reactome.org/PathwayBrowser/#/R-HSA-2187338;https://reactome.org/PathwayBrowser/#/R-HSA-382551;https://reactome.org/PathwayBrowser/#/R-HSA-5653656;https://reactome.org/PathwayBrowser/#/R…	TNFA SIGNALING VIA NFKB;CHOLESTEROL HOMEOSTASIS;MTORC1 SIGNALING;INFLAMMATORY RESPONSE;UV RESPONSE DN	https://www.gsea-msigdb.org/gsea/msigdb/human/geneset/HALLMARK_TNFA_SIGNALING_VIA_NFKB;https://www.gsea-msigdb.org/gsea/msigdb/human/geneset/HALLMARK_CHOLESTEROL_HOMEOSTASIS;https://www.gsea-msigdb.org/gsea/msigdb/human/geneset/HALLMARK_MTORC1_SIGNALING;https://www.gsea-msigdb.org/gsea/msigdb/human/geneset/HALLMARK_INFLAMMATORY_RESPONSE;https://www.gsea-msigdb.org/gsea/msigdb/human/geneset/HALLMA…
P01584	Interleukin-1 beta OS=Homo sapiens OX=9606 GN=IL1B PE=1 SV=2	IL1B	4.03585	0.0122941	Up	12.27	3	3	3	1314.43	1292.8	1016.95	4690.18	6147.04	3789.42	0.432122	0.425011	0.334325	1.54191	2.02085	1.24578	nucleus	K04519	IL1B; interleukin 1 beta	hsa01523 Antifolate resistance; hsa05332 Graft-versus-host disease; hsa04621 NOD-like receptor signaling pathway; hsa05022 Pathways of neurodegeneration - multiple diseases; hsa04940 Type I diabetes mellitus; hsa04936 Alcoholic liver disease; hsa04932 Non-alcoholic fatty liver disease; hsa05146 Amoebiasis; hsa05162 Measles; hsa05152 Tuberculosis; hsa04668 TNF signaling pathway; hsa04659 Th17 cell…	GO:0000122 negative regulation of transcription by RNA polymerase II; GO:0000165 MAPK cascade; GO:0000302 response to reactive oxygen species; GO:0001101 response to acid chemical; GO:0001659 temperature homeostasis; GO:0001660 fever generation; GO:0001666 response to hypoxia; GO:0001678 intracellular glucose homeostasis; GO:0001816 cytokine production; GO:0001817 regulation of cytokine productio…	GO:0005576 extracellular region; GO:0005615 extracellular space; GO:0005622 intracellular anatomical structure; GO:0005737 cytoplasm; GO:0005829 cytosol; GO:0012505 endomembrane system; GO:0030141 secretory granule; GO:0031410 cytoplasmic vesicle; GO:0031982 vesicle; GO:0043226 organelle; GO:0043227 membrane-bounded organelle; GO:0043229 intracellular organelle; GO:0097708 intracellular vesicle; …	GO:0005102 signaling receptor binding; GO:0005125 cytokine activity; GO:0005126 cytokine receptor binding; GO:0005149 interleukin-1 receptor binding; GO:0005178 integrin binding; GO:0005488 binding; GO:0005515 protein binding; GO:0019904 protein domain specific binding; GO:0030545 signaling receptor regulator activity; GO:0044877 protein-containing complex binding; GO:0048018 receptor ligand acti…	PF00340	PF00340 Interleukin-1 / 18				WP1433 Nucleotide binding oligomerization domain NOD pathway;WP1455 Serotonin transporter activity;WP15 Selenium micronutrient network;WP1533 Vitamin B12 metabolism;WP176 Folate metabolism;WP195 IL 1 signaling pathway;WP2059 Alzheimer 39 s disease and miRNA effects;WP2328 Allograft rejection;WP2431 Spinal cord injury;WP2849 Hematopoietic stem cell differentiation;WP2865 IL1 and megakaryocytes in …			R-HSA-1280215 Cytokine Signaling in Immune system;R-HSA-1643685 Disease;R-HSA-168249 Innate Immune System;R-HSA-168256 Immune System;R-HSA-446652 Interleukin-1 family signaling;R-HSA-448706 Interleukin-1 processing;R-HSA-449147 Signaling by Interleukins;R-HSA-5218859 Regulated Necrosis;R-HSA-5357801 Programmed Cell Death;R-HSA-5607764 CLEC7A (Dectin-1) signaling;R-HSA-5620971 Pyroptosis;R-HSA-562…	https://reactome.org/PathwayBrowser/#/R-HSA-1280215;https://reactome.org/PathwayBrowser/#/R-HSA-1643685;https://reactome.org/PathwayBrowser/#/R-HSA-168249;https://reactome.org/PathwayBrowser/#/R-HSA-168256;https://reactome.org/PathwayBrowser/#/R-HSA-446652;https://reactome.org/PathwayBrowser/#/R-HSA-448706;https://reactome.org/PathwayBrowser/#/R-HSA-449147;https://reactome.org/PathwayBrowser/#/R-…	TNFA SIGNALING VIA NFKB;IL6 JAK STAT3 SIGNALING;APOPTOSIS;INFLAMMATORY RESPONSE;ALLOGRAFT REJECTION;KRAS SIGNALING UP	https://www.gsea-msigdb.org/gsea/msigdb/human/geneset/HALLMARK_TNFA_SIGNALING_VIA_NFKB;https://www.gsea-msigdb.org/gsea/msigdb/human/geneset/HALLMARK_IL6_JAK_STAT3_SIGNALING;https://www.gsea-msigdb.org/gsea/msigdb/human/geneset/HALLMARK_APOPTOSIS;https://www.gsea-msigdb.org/gsea/msigdb/human/geneset/HALLMARK_INFLAMMATORY_RESPONSE;https://www.gsea-msigdb.org/gsea/msigdb/human/geneset/HALLMARK_ALLO…
P02100	Hemoglobin subunit epsilon OS=Homo sapiens OX=9606 GN=HBE1 PE=1 SV=2	HBE1	1.6369	0.0320247	Up	12.93	2	1	1	4886.2	4844.05	4010.63	7565.79	8307.19	6619.49	0.809122	0.802142	0.664133	1.25284	1.37562	1.09614	cytoplasm	K13825			GO:0000122 negative regulation of transcription by RNA polymerase II; GO:0006355 regulation of DNA-templated transcription; GO:0006357 regulation of transcription by RNA polymerase II; GO:0006810 transport; GO:0006950 response to stress; GO:0007596 blood coagulation; GO:0007599 hemostasis; GO:0009611 response to wounding; GO:0009889 regulation of biosynthetic process; GO:0009890 negative regulati…	GO:0005576 extracellular region; GO:0005615 extracellular space; GO:0005622 intracellular anatomical structure; GO:0005737 cytoplasm; GO:0005829 cytosol; GO:0005833 hemoglobin complex; GO:0032991 protein-containing complex;	GO:0005344 oxygen carrier activity; GO:0005488 binding; GO:0005515 protein binding; GO:0019825 oxygen binding; GO:0020037 heme binding; GO:0030492 hemoglobin binding; GO:0031721 hemoglobin alpha binding; GO:0036094 small molecule binding; GO:0046906 tetrapyrrole binding; GO:0097159 organic cyclic compound binding; GO:0140104 molecular carrier activity; GO:1901363 heterocyclic compound binding;	PF00042	PF00042 Globin	C	KOG3378	Globins and related hemoproteins				R-HSA-109582 Hemostasis;R-HSA-983231 Factors involved in megakaryocyte development and platelet production	https://reactome.org/PathwayBrowser/#/R-HSA-109582;https://reactome.org/PathwayBrowser/#/R-HSA-983231
P02452	Collagen alpha-1(I) chain OS=Homo sapiens OX=9606 GN=COL1A1 PE=1 SV=6	COL1A1	0.188678	0.0163872	Down	25.75	28	28	28	199486	172729	214910	52008.8	23964.3	34804.7	1.71502	1.48498	1.84762	0.447129	0.206026	0.299222	extracellular	K06236	COL1A; collagen type I alpha	hsa04510 Focal adhesion; hsa04926 Relaxin signaling pathway; hsa05146 Amoebiasis; hsa04974 Protein digestion and absorption; hsa05415 Diabetic cardiomyopathy; hsa04512 ECM-receptor interaction; hsa05165 Human papillomavirus infection; hsa05205 Proteoglycans in cancer; hsa04151 PI3K-Akt signaling pathway; hsa04611 Platelet activation; hsa04933 AGE-RAGE signaling pathway in diabetic complications	GO:0000302 response to reactive oxygen species; GO:0001101 response to acid chemical; GO:0001501 skeletal system development; GO:0001503 ossification; GO:0001568 blood vessel development; GO:0001649 osteoblast differentiation; GO:0001775 cell activation; GO:0001944 vasculature development; GO:0001957 intramembranous ossification; GO:0001958 endochondral ossification; GO:0002376 immune system proc…	GO:0005576 extracellular region; GO:0005581 collagen trimer; GO:0005583 fibrillar collagen trimer; GO:0005584 collagen type I trimer; GO:0005615 extracellular space; GO:0005622 intracellular anatomical structure; GO:0005737 cytoplasm; GO:0005783 endoplasmic reticulum; GO:0005788 endoplasmic reticulum lumen; GO:0005794 Golgi apparatus; GO:0012505 endomembrane system; GO:0030141 secretory granule; …	GO:0002020 protease binding; GO:0005198 structural molecule activity; GO:0005201 extracellular matrix structural constituent; GO:0005488 binding; GO:0005515 protein binding; GO:0019838 growth factor binding; GO:0019899 enzyme binding; GO:0042802 identical protein binding; GO:0048407 platelet-derived growth factor binding;	PF00093	PF00093 von Willebrand factor type C domain	W	KOG3544	Collagens (type IV and type XIII), and related proteins	WP2643 Nanoparticle mediated activation of receptor signaling;WP306 Focal adhesion;WP322 Osteoblast signaling;WP3932 Focal adhesion PI3K Akt mTOR signaling pathway;WP3967 miR 509 3p alteration of YAP1 ECM axis;WP4172 PI3K Akt signaling pathway;WP453 Inflammatory response pathway;WP4747 Netrin UNC5B signaling pathway;WP4786 Type I collagen synthesis in the context of osteogenesis imperfecta;WP5036…	https://www.wikipathways.org/instance/WP2643;https://www.wikipathways.org/instance/WP306;https://www.wikipathways.org/instance/WP322;https://www.wikipathways.org/instance/WP3932;https://www.wikipathways.org/instance/WP3967;https://www.wikipathways.org/instance/WP4172;https://www.wikipathways.org/instance/WP453;https://www.wikipathways.org/instance/WP4747;https://www.wikipathways.org/instance/WP47…		R-HSA-109582 Hemostasis;R-HSA-114604 GPVI-mediated activation cascade;R-HSA-1280218 Adaptive Immune System;R-HSA-1442490 Collagen degradation;R-HSA-1474228 Degradation of the extracellular matrix;R-HSA-1474244 Extracellular matrix organization;R-HSA-1474290 Collagen formation;R-HSA-162582 Signal Transduction;R-HSA-1643685 Disease;R-HSA-1650814 Collagen biosynthesis and modifying enzymes;R-HSA-168…		MYOGENESIS;EPITHELIAL MESENCHYMAL TRANSITION;UV RESPONSE DN	https://www.gsea-msigdb.org/gsea/msigdb/human/geneset/HALLMARK_MYOGENESIS;https://www.gsea-msigdb.org/gsea/msigdb/human/geneset/HALLMARK_EPITHELIAL_MESENCHYMAL_TRANSITION;https://www.gsea-msigdb.org/gsea/msigdb/human/geneset/HALLMARK_UV_RESPONSE_DN
P02458	Collagen alpha-1(II) chain OS=Homo sapiens OX=9606 GN=COL2A1 PE=1 SV=3	COL2A1	9.88573	0.00510218	Up	6.46	9	6	6	3855.97	5862.06	3847.31	36647.9	46538.5	50916.9	0.156674	0.238184	0.156322	1.48906	1.89093	2.06883	extracellular	K19719	COL2A; collagen type II alpha	hsa04510 Focal adhesion; hsa04512 ECM-receptor interaction; hsa05165 Human papillomavirus infection; hsa04974 Protein digestion and absorption; hsa04151 PI3K-Akt signaling pathway	GO:0001101 response to acid chemical; GO:0001501 skeletal system development; GO:0001502 cartilage condensation; GO:0001503 ossification; GO:0001894 tissue homeostasis; GO:0001958 endochondral ossification; GO:0002062 chondrocyte differentiation; GO:0002682 regulation of immune system process; GO:0003007 heart morphogenesis; GO:0003008 system process; GO:0003416 endochondral bone growth; GO:00034…	GO:0005576 extracellular region; GO:0005581 collagen trimer; GO:0005583 fibrillar collagen trimer; GO:0005585 collagen type II trimer; GO:0005604 basement membrane; GO:0005615 extracellular space; GO:0005622 intracellular anatomical structure; GO:0005737 cytoplasm; GO:0005783 endoplasmic reticulum; GO:0005788 endoplasmic reticulum lumen; GO:0012505 endomembrane system; GO:0031012 extracellular ma…	GO:0005102 signaling receptor binding; GO:0005488 binding; GO:0005515 protein binding; GO:0019838 growth factor binding; GO:0042287 MHC protein binding; GO:0042289 MHC class II protein binding; GO:0042802 identical protein binding; GO:0048407 platelet-derived growth factor binding;	PF00093	PF00093 von Willebrand factor type C domain	W	KOG3544	Collagens (type IV and type XIII), and related proteins	WP2064 Neural crest differentiation;WP2431 Spinal cord injury;WP306 Focal adhesion;WP3670 Interactions between LOXL4 and oxidative stress pathway;WP3932 Focal adhesion PI3K Akt mTOR signaling pathway;WP4172 PI3K Akt signaling pathway;WP474 Endochondral ossification;WP4808 Endochondral ossification with skeletal dysplasias;WP5158 Urotensin II mediated signaling pathway;WP5221 2q11 2 copy number va…	https://www.wikipathways.org/instance/WP2064;https://www.wikipathways.org/instance/WP2431;https://www.wikipathways.org/instance/WP306;https://www.wikipathways.org/instance/WP3670;https://www.wikipathways.org/instance/WP3932;https://www.wikipathways.org/instance/WP4172;https://www.wikipathways.org/instance/WP474;https://www.wikipathways.org/instance/WP4808;https://www.wikipathways.org/instance/WP5…		R-HSA-1266738 Developmental Biology;R-HSA-1280218 Adaptive Immune System;R-HSA-1442490 Collagen degradation;R-HSA-1474228 Degradation of the extracellular matrix;R-HSA-1474244 Extracellular matrix organization;R-HSA-1474290 Collagen formation;R-HSA-162582 Signal Transduction;R-HSA-1650814 Collagen biosynthesis and modifying enzymes;R-HSA-168256 Immune System;R-HSA-186797 Signaling by PDGF;R-HSA-1…	https://reactome.org/PathwayBrowser/#/R-HSA-1266738;https://reactome.org/PathwayBrowser/#/R-HSA-1280218;https://reactome.org/PathwayBrowser/#/R-HSA-1442490;https://reactome.org/PathwayBrowser/#/R-HSA-1474228;https://reactome.org/PathwayBrowser/#/R-HSA-1474244;https://reactome.org/PathwayBrowser/#/R-HSA-1474290;https://reactome.org/PathwayBrowser/#/R-HSA-162582;https://reactome.org/PathwayBrowser/…	UV RESPONSE UP;KRAS SIGNALING DN	https://www.gsea-msigdb.org/gsea/msigdb/human/geneset/HALLMARK_UV_RESPONSE_UP;https://www.gsea-msigdb.org/gsea/msigdb/human/geneset/HALLMARK_KRAS_SIGNALING_DN
P02461	Collagen alpha-1(III) chain OS=Homo sapiens OX=9606 GN=COL3A1 PE=1 SV=4	COL3A1	0.210652	0.00869907	Down	21.01	25	25	25	183625	188911	208903	51887.2	30697.5	39896.6	1.56516	1.61022	1.78062	0.442271	0.261656	0.340066	extracellular	K19720	COL3A; collagen type III alpha	hsa04926 Relaxin signaling pathway; hsa05146 Amoebiasis; hsa04974 Protein digestion and absorption; hsa04611 Platelet activation; hsa05415 Diabetic cardiomyopathy; hsa04933 AGE-RAGE signaling pathway in diabetic complications	GO:0001101 response to acid chemical; GO:0001501 skeletal system development; GO:0001568 blood vessel development; GO:0001654 eye development; GO:0001775 cell activation; GO:0001944 vasculature development; GO:0002376 immune system process; GO:0002682 regulation of immune system process; GO:0002683 negative regulation of immune system process; GO:0003008 system process; GO:0006355 regulation of D…	GO:0005576 extracellular region; GO:0005581 collagen trimer; GO:0005583 fibrillar collagen trimer; GO:0005584 collagen type I trimer; GO:0005585 collagen type II trimer; GO:0005586 collagen type III trimer; GO:0005588 collagen type V trimer; GO:0005615 extracellular space; GO:0005622 intracellular anatomical structure; GO:0005737 cytoplasm; GO:0005783 endoplasmic reticulum; GO:0005788 endoplasmic…	GO:0002020 protease binding; GO:0005102 signaling receptor binding; GO:0005178 integrin binding; GO:0005198 structural molecule activity; GO:0005201 extracellular matrix structural constituent; GO:0005488 binding; GO:0005515 protein binding; GO:0019838 growth factor binding; GO:0019899 enzyme binding; GO:0042287 MHC protein binding; GO:0042289 MHC class II protein binding; GO:0042802 identical pr…	PF00093	PF00093 von Willebrand factor type C domain	W	KOG3544	Collagens (type IV and type XIII), and related proteins	WP2911 miRNA targets in ECM and membrane receptors;WP3932 Focal adhesion PI3K Akt mTOR signaling pathway;WP3967 miR 509 3p alteration of YAP1 ECM axis;WP453 Inflammatory response pathway;WP5158 Urotensin II mediated signaling pathway;WP5373 Role of hypoxia angiogenesis and FGF pathway in OA chondrocyte hypertrophy	https://www.wikipathways.org/instance/WP2911;https://www.wikipathways.org/instance/WP3932;https://www.wikipathways.org/instance/WP3967;https://www.wikipathways.org/instance/WP453;https://www.wikipathways.org/instance/WP5158;https://www.wikipathways.org/instance/WP5373		R-HSA-1266738 Developmental Biology;R-HSA-1280218 Adaptive Immune System;R-HSA-1442490 Collagen degradation;R-HSA-1474228 Degradation of the extracellular matrix;R-HSA-1474244 Extracellular matrix organization;R-HSA-1474290 Collagen formation;R-HSA-162582 Signal Transduction;R-HSA-1650814 Collagen biosynthesis and modifying enzymes;R-HSA-168256 Immune System;R-HSA-186797 Signaling by PDGF;R-HSA-1…	https://reactome.org/PathwayBrowser/#/R-HSA-1266738;https://reactome.org/PathwayBrowser/#/R-HSA-1280218;https://reactome.org/PathwayBrowser/#/R-HSA-1442490;https://reactome.org/PathwayBrowser/#/R-HSA-1474228;https://reactome.org/PathwayBrowser/#/R-HSA-1474244;https://reactome.org/PathwayBrowser/#/R-HSA-1474290;https://reactome.org/PathwayBrowser/#/R-HSA-162582;https://reactome.org/PathwayBrowser/…	MYOGENESIS;EPITHELIAL MESENCHYMAL TRANSITION;UV RESPONSE DN;ANGIOGENESIS	https://www.gsea-msigdb.org/gsea/msigdb/human/geneset/HALLMARK_MYOGENESIS;https://www.gsea-msigdb.org/gsea/msigdb/human/geneset/HALLMARK_EPITHELIAL_MESENCHYMAL_TRANSITION;https://www.gsea-msigdb.org/gsea/msigdb/human/geneset/HALLMARK_UV_RESPONSE_DN;https://www.gsea-msigdb.org/gsea/msigdb/human/geneset/HALLMARK_ANGIOGENESIS
P02545	Prelamin-A/C OS=Homo sapiens OX=9606 GN=LMNA PE=1 SV=1	LMNA	1.33083	0.023598	Up	58.58	37	37	36	171859	163462	154030	203632	218849	228762	0.90405	0.859878	0.810262	1.07119	1.15124	1.20338	nucleus	K12641	LMNA; lamin A/C	hsa05410 Hypertrophic cardiomyopathy; hsa04210 Apoptosis; hsa05412 Arrhythmogenic right ventricular cardiomyopathy; hsa05414 Dilated cardiomyopathy	GO:0000226 microtubule cytoskeleton organization; GO:0000278 mitotic cell cycle; GO:0000280 nuclear division; GO:0000910 cytokinesis; GO:0001654 eye development; GO:0001666 response to hypoxia; GO:0001745 compound eye morphogenesis; GO:0001763 morphogenesis of a branching structure; GO:0002009 morphogenesis of an epithelium; GO:0002682 regulation of immune system process; GO:0002683 negative regu…	GO:0005622 intracellular anatomical structure; GO:0005634 nucleus; GO:0005635 nuclear envelope; GO:0005638 lamin filament; GO:0005652 nuclear lamina; GO:0005654 nucleoplasm; GO:0005737 cytoplasm; GO:0005829 cytosol; GO:0005856 cytoskeleton; GO:0005882 intermediate filament; GO:0012505 endomembrane system; GO:0016020 membrane; GO:0016363 nuclear matrix; GO:0031090 organelle membrane; GO:0031965 nu…	GO:0005102 signaling receptor binding; GO:0005198 structural molecule activity; GO:0005488 binding; GO:0005515 protein binding; GO:0008157 protein phosphatase 1 binding; GO:0019899 enzyme binding; GO:0019902 phosphatase binding; GO:0019903 protein phosphatase binding; GO:0042393 histone binding; GO:0042802 identical protein binding;	PF00932	PF00932 Lamin Tail Domain	DY	KOG0977	Nuclear envelope protein lamin, intermediate filament superfamily	WP2118 Arrhythmogenic right ventricular cardiomyopathy;WP236 Adipogenesis;WP314 Fas ligand pathway and stress induction of heat shock proteins;WP4299 Lamin A processing pathway;WP4758 Nephrotic syndrome;WP4844 Influence of laminopathies on Wnt signaling;WP4879 Overlap between signal transduction pathways contributing to LMNA laminopathies;WP5102 Familial partial lipodystrophy;WP5103 Progeria asso…	https://www.wikipathways.org/instance/WP2118;https://www.wikipathways.org/instance/WP236;https://www.wikipathways.org/instance/WP314;https://www.wikipathways.org/instance/WP4299;https://www.wikipathways.org/instance/WP4758;https://www.wikipathways.org/instance/WP4844;https://www.wikipathways.org/instance/WP4879;https://www.wikipathways.org/instance/WP5102;https://www.wikipathways.org/instance/WP5…	Transcription factor	R-HSA-1643685 Disease;R-HSA-2262752 Cellular responses to stress;R-HSA-381038 XBP1(S) activates chaperone genes;R-HSA-381070 IRE1alpha activates chaperones;R-HSA-381119 Unfolded Protein Response (UPR);R-HSA-5663202 Diseases of signal transduction by growth factor receptors and second messengers;R-HSA-6802952 Signaling by BRAF and RAF1 fusions;R-HSA-6802957 Oncogenic MAPK signaling;R-HSA-8953897 C…	https://reactome.org/PathwayBrowser/#/R-HSA-1643685;https://reactome.org/PathwayBrowser/#/R-HSA-2262752;https://reactome.org/PathwayBrowser/#/R-HSA-381038;https://reactome.org/PathwayBrowser/#/R-HSA-381070;https://reactome.org/PathwayBrowser/#/R-HSA-381119;https://reactome.org/PathwayBrowser/#/R-HSA-5663202;https://reactome.org/PathwayBrowser/#/R-HSA-6802952;https://reactome.org/PathwayBrowser/#/…	APOPTOSIS	https://www.gsea-msigdb.org/gsea/msigdb/human/geneset/HALLMARK_APOPTOSIS	A
P02649	Apolipoprotein E OS=Homo sapiens OX=9606 GN=APOE PE=1 SV=1	APOE	2.41818	0.0240719	Up	34.07	9	9	9	21915.9	17365.1	21785.1	38087.2	54673.7	54908.2	0.629963	0.499152	0.626203	1.0948	1.57157	1.57831	extracellular	K04524	APOE; apolipoprotein E	hsa04979 Cholesterol metabolism; hsa05010 Alzheimer disease	GO:0000302 response to reactive oxygen species; GO:0001101 response to acid chemical; GO:0001523 retinoid metabolic process; GO:0001558 regulation of cell growth; GO:0001568 blood vessel development; GO:0001932 regulation of protein phosphorylation; GO:0001933 negative regulation of protein phosphorylation; GO:0001936 regulation of endothelial cell proliferation; GO:0001937 negative regulation of…	GO:0000323 lytic vacuole; GO:0005576 extracellular region; GO:0005615 extracellular space; GO:0005622 intracellular anatomical structure; GO:0005634 nucleus; GO:0005635 nuclear envelope; GO:0005737 cytoplasm; GO:0005764 lysosome; GO:0005768 endosome; GO:0005769 early endosome; GO:0005770 late endosome; GO:0005773 vacuole; GO:0005783 endoplasmic reticulum; GO:0005788 endoplasmic reticulum lumen; G…	GO:0001540 amyloid-beta binding; GO:0005102 signaling receptor binding; GO:0005198 structural molecule activity; GO:0005215 transporter activity; GO:0005319 lipid transporter activity; GO:0005488 binding; GO:0005496 steroid binding; GO:0005515 protein binding; GO:0005539 glycosaminoglycan binding; GO:0005543 phospholipid binding; GO:0008047 enzyme activator activity; GO:0008092 cytoskeletal prote…	PF01442	PF01442 Apolipoprotein A1/A4/E domain				WP1533 Vitamin B12 metabolism;WP2059 Alzheimer 39 s disease and miRNA effects;WP2864 Apoptosis related network due to altered Notch3 in ovarian cancer;WP3298 Melatonin metabolism and effects;WP3601 Lipid particles composition;WP3926 ApoE and miR 146 in inflammation and atherosclerosis;WP430 Statin inhibition of cholesterol production;WP4522 Metabolic pathway of LDL HDL and TG including diseases;W…	https://www.wikipathways.org/instance/WP1533;https://www.wikipathways.org/instance/WP2059;https://www.wikipathways.org/instance/WP2864;https://www.wikipathways.org/instance/WP3298;https://www.wikipathways.org/instance/WP3601;https://www.wikipathways.org/instance/WP3926;https://www.wikipathways.org/instance/WP430;https://www.wikipathways.org/instance/WP4522;https://www.wikipathways.org/instance/WP…		R-HSA-1236394 Signaling by ERBB4;R-HSA-1251985 Nuclear signaling by ERBB4;R-HSA-1430728 Metabolism;R-HSA-162582 Signal Transduction;R-HSA-174824 Plasma lipoprotein assembly, remodeling, and clearance;R-HSA-196854 Metabolism of vitamins and cofactors;R-HSA-212436 Generic Transcription Pathway;R-HSA-2173782 Binding and Uptake of Ligands by Scavenger Receptors;R-HSA-2187338 Visual phototransduction;…	https://reactome.org/PathwayBrowser/#/R-HSA-1236394;https://reactome.org/PathwayBrowser/#/R-HSA-1251985;https://reactome.org/PathwayBrowser/#/R-HSA-1430728;https://reactome.org/PathwayBrowser/#/R-HSA-162582;https://reactome.org/PathwayBrowser/#/R-HSA-174824;https://reactome.org/PathwayBrowser/#/R-HSA-196854;https://reactome.org/PathwayBrowser/#/R-HSA-212436;https://reactome.org/PathwayBrowser/#/R…	ADIPOGENESIS;XENOBIOTIC METABOLISM	https://www.gsea-msigdb.org/gsea/msigdb/human/geneset/HALLMARK_ADIPOGENESIS;https://www.gsea-msigdb.org/gsea/msigdb/human/geneset/HALLMARK_XENOBIOTIC_METABOLISM
P02749	Beta-2-glycoprotein 1 OS=Homo sapiens OX=9606 GN=APOH PE=1 SV=3	APOH	2.16177	0.0419518	Up	5.22	2	2	2	4440.59	5425.49	5471.86	9960.29	14335.4	8861.41	0.549408	0.671263	0.677	1.23233	1.77363	1.09637	extracellular	K17305	APOH; beta-2-glycoprotein 1	hsa04979 Cholesterol metabolism	GO:0001936 regulation of endothelial cell proliferation; GO:0001937 negative regulation of endothelial cell proliferation; GO:0002576 platelet degranulation; GO:0006508 proteolysis; GO:0006629 lipid metabolic process; GO:0006638 neutral lipid metabolic process; GO:0006639 acylglycerol metabolic process; GO:0006641 triglyceride metabolic process; GO:0006810 transport; GO:0006869 lipid transport; G…	GO:0005576 extracellular region; GO:0005615 extracellular space; GO:0005622 intracellular anatomical structure; GO:0005737 cytoplasm; GO:0005886 plasma membrane; GO:0009986 cell surface; GO:0012505 endomembrane system; GO:0016020 membrane; GO:0030141 secretory granule; GO:0031089 platelet dense granule lumen; GO:0031410 cytoplasmic vesicle; GO:0031974 membrane-enclosed lumen; GO:0031982 vesicle; …	GO:0005488 binding; GO:0005515 protein binding; GO:0005543 phospholipid binding; GO:0008047 enzyme activator activity; GO:0008289 lipid binding; GO:0030234 enzyme regulator activity; GO:0042802 identical protein binding; GO:0043167 ion binding; GO:0043168 anion binding; GO:0060229 lipase activator activity; GO:0060230 lipoprotein lipase activator activity; GO:0098772 molecular function regulator …	PF00084; PF09014	PF00084 Sushi repeat (SCR repeat); PF09014 Beta-2-glycoprotein-1 fifth domain	TV	KOG4297	C-type lectin	WP5115 Network map of SARS CoV 2 signaling pathway;WP5304 Cholesterol metabolism	https://www.wikipathways.org/instance/WP5115;https://www.wikipathways.org/instance/WP5304		R-HSA-109582 Hemostasis;R-HSA-114608 Platelet degranulation ;R-HSA-76002 Platelet activation, signaling and aggregation;R-HSA-76005 Response to elevated platelet cytosolic Ca2+	https://reactome.org/PathwayBrowser/#/R-HSA-109582;https://reactome.org/PathwayBrowser/#/R-HSA-114608;https://reactome.org/PathwayBrowser/#/R-HSA-76002;https://reactome.org/PathwayBrowser/#/R-HSA-76005	ANGIOGENESIS	https://www.gsea-msigdb.org/gsea/msigdb/human/geneset/HALLMARK_ANGIOGENESIS
P02751	Fibronectin OS=Homo sapiens OX=9606 GN=FN1 PE=1 SV=5	FN1	2.23236	0.0382969	Up	15.99	34	34	34	35640	37633.3	38775	68940.3	70084.1	111108	0.590424	0.623445	0.642359	1.14209	1.16104	1.84065	extracellular	K05717	FN1; fibronectin 1	hsa04510 Focal adhesion; hsa05146 Amoebiasis; hsa05200 Pathways in cancer; hsa05222 Small cell lung cancer; hsa05100 Bacterial invasion of epithelial cells; hsa04810 Regulation of actin cytoskeleton; hsa04512 ECM-receptor interaction; hsa05165 Human papillomavirus infection; hsa05205 Proteoglycans in cancer; hsa04151 PI3K-Akt signaling pathway; hsa05135 Yersinia infection; hsa04933 AGE-RAGE signa…	GO:0000302 response to reactive oxygen species; GO:0000902 cell morphogenesis; GO:0001101 response to acid chemical; GO:0001503 ossification; GO:0001558 regulation of cell growth; GO:0001667 ameboidal-type cell migration; GO:0001678 intracellular glucose homeostasis; GO:0001704 formation of primary germ layer; GO:0001706 endoderm formation; GO:0001755 neural crest cell migration; GO:0001775 cell …	GO:0005576 extracellular region; GO:0005577 fibrinogen complex; GO:0005604 basement membrane; GO:0005615 extracellular space; GO:0005622 intracellular anatomical structure; GO:0005737 cytoplasm; GO:0005783 endoplasmic reticulum; GO:0005788 endoplasmic reticulum lumen; GO:0005793 endoplasmic reticulum-Golgi intermediate compartment; GO:0005886 plasma membrane; GO:0012505 endomembrane system; GO:00…	GO:0002020 protease binding; GO:0005102 signaling receptor binding; GO:0005178 integrin binding; GO:0005198 structural molecule activity; GO:0005201 extracellular matrix structural constituent; GO:0005488 binding; GO:0005515 protein binding; GO:0005518 collagen binding; GO:0005539 glycosaminoglycan binding; GO:0008047 enzyme activator activity; GO:0008201 heparin binding; GO:0016504 peptidase act…	PF00039; PF00040; PF00041	PF00039 Fibronectin type I domain; PF00040 Fibronectin type II domain; PF00041 Fibronectin type III domain				WP2643 Nanoparticle mediated activation of receptor signaling;WP2814 Mammary gland development pathway Puberty Stage 2 of 4;WP2911 miRNA targets in ECM and membrane receptors;WP306 Focal adhesion;WP3287 Overview of nanoparticle effects;WP3303 RAC1 PAK1 p38 MMP2 pathway;WP366 TGF beta signaling pathway;WP3670 Interactions between LOXL4 and oxidative stress pathway;WP3680 Physico chemical features …	https://www.wikipathways.org/instance/WP2643;https://www.wikipathways.org/instance/WP2814;https://www.wikipathways.org/instance/WP2911;https://www.wikipathways.org/instance/WP306;https://www.wikipathways.org/instance/WP3287;https://www.wikipathways.org/instance/WP3303;https://www.wikipathways.org/instance/WP366;https://www.wikipathways.org/instance/WP3670;https://www.wikipathways.org/instance/WP3…		R-HSA-109582 Hemostasis;R-HSA-114608 Platelet degranulation ;R-HSA-1280215 Cytokine Signaling in Immune system;R-HSA-1474228 Degradation of the extracellular matrix;R-HSA-1474244 Extracellular matrix organization;R-HSA-1566948 Elastic fibre formation;R-HSA-1566977 Fibronectin matrix formation;R-HSA-162582 Signal Transduction;R-HSA-1643685 Disease;R-HSA-168256 Immune System;R-HSA-202733 Cell surfa…		COMPLEMENT;EPITHELIAL MESENCHYMAL TRANSITION;COAGULATION	https://www.gsea-msigdb.org/gsea/msigdb/human/geneset/HALLMARK_COMPLEMENT;https://www.gsea-msigdb.org/gsea/msigdb/human/geneset/HALLMARK_EPITHELIAL_MESENCHYMAL_TRANSITION;https://www.gsea-msigdb.org/gsea/msigdb/human/geneset/HALLMARK_COAGULATION	C
P02765	Alpha-2-HS-glycoprotein OS=Homo sapiens OX=9606 GN=AHSG PE=1 SV=2	AHSG	1.3642	0.0315118	Up	5.45	3	3	3	161192	181035	158467	217117	246047	219882	0.817031	0.917609	0.803219	1.1005	1.24713	1.11451	extracellular	K23409			GO:0001501 skeletal system development; GO:0001503 ossification; GO:0001558 regulation of cell growth; GO:0001775 cell activation; GO:0001932 regulation of protein phosphorylation; GO:0001933 negative regulation of protein phosphorylation; GO:0002252 immune effector process; GO:0002263 cell activation involved in immune response; GO:0002274 myeloid leukocyte activation; GO:0002275 myeloid cell ac…	GO:0005576 extracellular region; GO:0005615 extracellular space; GO:0005622 intracellular anatomical structure; GO:0005737 cytoplasm; GO:0005783 endoplasmic reticulum; GO:0005788 endoplasmic reticulum lumen; GO:0005794 Golgi apparatus; GO:0005886 plasma membrane; GO:0012505 endomembrane system; GO:0016020 membrane; GO:0030141 secretory granule; GO:0031012 extracellular matrix; GO:0031091 platelet…	GO:0004857 enzyme inhibitor activity; GO:0004860 protein kinase inhibitor activity; GO:0004866 endopeptidase inhibitor activity; GO:0019207 kinase regulator activity; GO:0019210 kinase inhibitor activity; GO:0019887 protein kinase regulator activity; GO:0030234 enzyme regulator activity; GO:0030292 protein tyrosine kinase inhibitor activity; GO:0030294 receptor signaling protein tyrosine kinase i…	PF00031	PF00031 Cystatin domain							R-HSA-109582 Hemostasis;R-HSA-114608 Platelet degranulation ;R-HSA-168249 Innate Immune System;R-HSA-168256 Immune System;R-HSA-381426 Regulation of Insulin-like Growth Factor (IGF) transport and uptake by Insulin-like Growth Factor Binding Proteins (IGFBPs);R-HSA-392499 Metabolism of proteins;R-HSA-597592 Post-translational protein modification;R-HSA-6798695 Neutrophil degranulation;R-HSA-76002 …	https://reactome.org/PathwayBrowser/#/R-HSA-109582;https://reactome.org/PathwayBrowser/#/R-HSA-114608;https://reactome.org/PathwayBrowser/#/R-HSA-168249;https://reactome.org/PathwayBrowser/#/R-HSA-168256;https://reactome.org/PathwayBrowser/#/R-HSA-381426;https://reactome.org/PathwayBrowser/#/R-HSA-392499;https://reactome.org/PathwayBrowser/#/R-HSA-597592;https://reactome.org/PathwayBrowser/#/R-HS…
[truncated: 1,201 more rows]
